# Supplementary material for: Proteomic Changes between Male and Female Worms of the Polychaetous Annelid Neanthes arenaceodentata before and after Spawning
Source: PLoS One. 2013 Aug 30;8(8):e72990. doi: 10.1371/journal.pone.0072990 (PMC3758283; doi:10.1371/journal.pone.0072990)
Supplement: Table S1 — Raw MS data of all the proteins identified by gel-free quantitative proteomics. (XLSX) [file pone.0072990.s001.xlsx]

## Sheet: R1_raw
prot_hit_num	prot_acc	prot_desc	prot_score	prot_mass	prot_matches	prot_matches_sig	prot_sequences	prot_sequences_sig	prot_cover	pep_query	pep_rank	pep_isbold	pep_isunique	pep_exp_mz	pep_exp_mr	pep_exp_z	pep_calc_mr	pep_delta	pep_miss	pep_score	pep_expect	pep_res_before	pep_seq	pep_res_after	pep_var_mod	pep_var_mod_pos	pep_scan_title
1	isotig17354_634-2		553	24763	48	40	9	9	45.5	2197	1	1	1	466.817	931.619	2	931.631	-0.0117	0	38.3	0.028	R	GILTLK	Y			D:\Chandra\Nea Total iTRAQ\R1-combine\3.pkl (query 277)	115/114	1.008	116/114	0.233	117/114	0.259	114	8693.41	115	10296.7	116	1634.39	117	1589.36
1	isotig17354_634-2		553	24763	48	40	9	9	45.5	2198	1	1	1	466.817	931.62	2	931.631	-0.0113	0	38.41	0.027	R	GILTLK	Y			D:\Chandra\Nea Total iTRAQ\R1-combine\1.pkl (query 715)	115/114	1.017	116/114	0.245	117/114	0.274	114	6140.07	115	7333.97	116	1213.17	117	1187.12
1	isotig17354_634-2		553	24763	48	40	9	9	45.5	2199	1	1	1	466.82	931.626	2	931.631	-0.0051	0	23.3	0.77	R	GILTLK	Y			D:\Chandra\Nea Total iTRAQ\R1-combine\2.pkl (query 247)	115/114	---	116/114	---	117/114	---	114		115		116		117
1	isotig17354_634-2		553	24763	48	40	9	9	45.5	6004	1	1	0	560.775	1119.54	2	1119.54	-0.0072	0	56.24	0.0002	K	AGFAGDDAPR	A			D:\Chandra\Nea Total iTRAQ\R1-combine\3.pkl (query 784)	115/114	0.885	116/114	0.86	117/114	0.784	114	553.162	115	575.199	116	384.491	117	305.99
1	isotig17354_634-2		553	24763	48	40	9	9	45.5	6005	1	1	0	560.779	1119.54	2	1119.54	-0.0006	0	62.27	5.8e-05	K	AGFAGDDAPR	A			D:\Chandra\Nea Total iTRAQ\R1-combine\1.pkl (query 1027)	115/114	0.947	116/114	0.826	117/114	0.914	114	410.283	115	456.396	116	273.893	117	264.613
1	isotig17354_634-2		553	24763	48	40	9	9	45.5	6006	1	1	0	560.785	1119.56	2	1119.54	0.0122	0	57.86	0.00021	K	AGFAGDDAPR	A			D:\Chandra\Nea Total iTRAQ\R1-combine\2.pkl (query 670)	115/114	0.947	116/114	1.026	117/114	1.101	114	264.446	115	294.123	116	219.092	117	205.495
1	isotig17354_634-2		553	24763	48	40	9	9	45.5	7472	1	1	0	638.801	1275.59	2	1275.62	-0.0349	0	49.82	0.00062	R	GYSFTTTAER	E			D:\Chandra\Nea Total iTRAQ\R1-combine\1.pkl (query 180)	115/114	1.838	116/114	1.049	117/114	0.873	114	2263.77	115	4890.18	116	1918.82	117	1394.93
1	isotig17354_634-2		553	24763	48	40	9	9	45.5	7473	1	1	0	638.809	1275.6	2	1275.62	-0.0177	0	49.4	0.00098	R	GYSFTTTAER	E			D:\Chandra\Nea Total iTRAQ\R1-combine\5.pkl (query 248)	115/114	1.734	116/114	1.104	117/114	0.842	114	5138.83	115	10468	116	4582.85	117	3053.06
1	isotig17354_634-2		553	24763	48	40	9	9	45.5	7474	1	1	0	638.818	1275.62	2	1275.62	-0.0001	0	32.71	0.061	R	GYSFTTTAER	E			D:\Chandra\Nea Total iTRAQ\R1-combine\3.pkl (query 1313)	115/114	1.271	116/114	1.327	117/114	1.254	114	863.026	115	1289.27	116	925.107	117	764.093
1	isotig17354_634-2		553	24763	48	40	9	9	45.5	7475	1	1	0	638.819	1275.62	2	1275.62	0.0017	0	47.74	0.002	R	GYSFTTTAER	E			D:\Chandra\Nea Total iTRAQ\R1-combine\7.pkl (query 264)	115/114	1.808	116/114	1.08	117/114	0.837	114	688.179	115	1462.06	116	600.156	117	406.565
1	isotig17354_634-2		553	24763	48	40	9	9	45.5	7476	1	1	0	638.819	1275.62	2	1275.62	0.0023	0	41.08	0.0093	R	GYSFTTTAER	E			D:\Chandra\Nea Total iTRAQ\R1-combine\8.pkl (query 1555)	115/114	1.501	116/114	1.148	117/114	1.04	114	457.339	115	806.623	116	424.231	117	335.816
1	isotig17354_634-2		553	24763	48	40	9	9	45.5	7477	1	1	0	638.82	1275.63	2	1275.62	0.0039	0	45.17	0.0038	R	GYSFTTTAER	E			D:\Chandra\Nea Total iTRAQ\R1-combine\6.pkl (query 260)	115/114	1.671	116/114	1.256	117/114	0.901	114	1258.17	115	2470.5	116	1276.45	117	800.413
1	isotig17354_634-2		553	24763	48	40	9	9	45.5	7478	1	1	0	638.824	1275.63	2	1275.62	0.0109	0	49.62	0.0015	R	GYSFTTTAER	E			D:\Chandra\Nea Total iTRAQ\R1-combine\1.pkl (query 1063)	115/114	1.823	116/114	1.047	117/114	0.859	114	3051.17	115	6536.41	116	2580.23	117	1850.29
1	isotig17354_634-2		553	24763	48	40	9	9	45.5	7479	1	1	0	638.824	1275.63	2	1275.62	0.0115	0	43.52	0.0062	R	GYSFTTTAER	E			D:\Chandra\Nea Total iTRAQ\R1-combine\7.pkl (query 267)	115/114	1.644	116/114	1.167	117/114	1.385	114	123.782	115	239.091	116	116.693	117	120.962
1	isotig17354_634-2		553	24763	48	40	9	9	45.5	7480	1	1	0	638.832	1275.65	2	1275.62	0.0279	0	27.09	0.32	R	GYSFTTTAER	E			D:\Chandra\Nea Total iTRAQ\R1-combine\9.pkl (query 991)	115/114	1.408	116/114	1.367	117/114	0.978	114	94.304	115	155.979	116	104.128	117	65.0967
1	isotig17354_634-2		553	24763	48	40	9	9	45.5	7598	1	1	0	643.831	1285.65	2	1285.68	-0.0349	0	50.04	0.0015	R	DLTDYLMK	I			D:\Chandra\Nea Total iTRAQ\R1-combine\1.pkl (query 302)	115/114	1.055	116/114	0.839	117/114	0.754	114	6469.3	115	8020.22	116	4384.21	117	3444.54
1	isotig17354_634-2		553	24763	48	40	9	9	45.5	7599	1	1	0	643.836	1285.66	2	1285.68	-0.0249	0	49.29	0.0021	R	DLTDYLMK	I			D:\Chandra\Nea Total iTRAQ\R1-combine\4.pkl (query 349)	115/114	1.03	116/114	0.7	117/114	0.687	114	15684.5	115	18987	116	8864.04	117	7606.37
1	isotig17354_634-2		553	24763	48	40	9	9	45.5	7600	1	1	0	643.848	1285.68	2	1285.68	-0.0015	0	51.12	0.0016	R	DLTDYLMK	I			D:\Chandra\Nea Total iTRAQ\R1-combine\2.pkl (query 312)	115/114	0.927	116/114	0.786	117/114	0.737	114	873.364	115	951.155	116	554.228	117	454.428
1	isotig17354_634-2		553	24763	48	40	9	9	45.5	7601	1	1	0	643.849	1285.68	2	1285.68	0.0003	0	49.99	0.0022	R	DLTDYLMK	I			D:\Chandra\Nea Total iTRAQ\R1-combine\2.pkl (query 305)	115/114	1.07	116/114	0.849	117/114	0.817	114	5806.19	115	7297.74	116	3982.23	117	3348.74
1	isotig17354_634-2		553	24763	48	40	9	9	45.5	7602	1	1	0	643.851	1285.69	2	1285.68	0.0047	0	34.63	0.079	R	DLTDYLMK	I			D:\Chandra\Nea Total iTRAQ\R1-combine\1.pkl (query 308)	115/114	0.954	116/114	0.904	117/114	0.939	114	491.73	115	551.206	116	359.141	117	325.784
1	isotig17354_634-2		553	24763	48	40	9	9	45.5	7603	1	1	0	643.856	1285.7	2	1285.68	0.0153	0	47.12	0.0045	R	DLTDYLMK	I			D:\Chandra\Nea Total iTRAQ\R1-combine\3.pkl (query 937)	115/114	0.979	116/114	0.872	117/114	0.837	114	1368.36	115	1574.16	116	964.019	117	808.036
1	isotig17354_634-2		553	24763	48	40	9	9	45.5	7766	1	1	0	651.839	1301.66	2	1301.68	-0.014	0	41.91	0.012	R	DLTDYLMK	I	Oxidation (M)	0.00000010.0	D:\Chandra\Nea Total iTRAQ\R1-combine\2.pkl (query 269)	115/114	0.742	116/114	0.853	117/114	0.892	114	1622.99	115	1414.33	116	1118.28	117	1022.06
1	isotig17354_634-2		553	24763	48	40	9	9	45.5	7767	1	1	0	651.842	1301.67	2	1301.68	-0.0088	0	43.93	0.0083	R	DLTDYLMK	I	Oxidation (M)	0.00000010.0	D:\Chandra\Nea Total iTRAQ\R1-combine\1.pkl (query 740)	115/114	0.811	116/114	0.97	117/114	0.933	114	1223.55	115	1165.87	116	958.758	117	805.699
1	isotig17354_634-2		553	24763	48	40	9	9	45.5	7769	1	1	0	651.85	1301.69	2	1301.68	0.0072	0	44.43	0.0083	R	DLTDYLMK	I	Oxidation (M)	0.00000010.0	D:\Chandra\Nea Total iTRAQ\R1-combine\3.pkl (query 894)	115/114	0.733	116/114	0.772	117/114	0.908	114	2981.73	115	2567.23	116	1860.69	117	1910.87
1	isotig17354_634-2		553	24763	48	40	9	9	45.5	7770	1	1	0	651.857	1301.7	2	1301.68	0.022	0	48.54	0.0035	R	DLTDYLMK	I	Oxidation (M)	0.00000010.0	D:\Chandra\Nea Total iTRAQ\R1-combine\4.pkl (query 313)	115/114	0.833	116/114	0.838	117/114	0.924	114	6208.99	115	6079.61	116	4204.96	117	4048.09
1	isotig17354_634-2		553	24763	48	40	9	9	45.5	8212	1	1	0	448.264	1341.77	3	1341.8	-0.0295	0	46.33	0.0059	R	AVFPSIVGRPR	H			D:\Chandra\Nea Total iTRAQ\R1-combine\1.pkl (query 242)	115/114	0.928	116/114	0.209	117/114	0.25	114	38.87	115	42.3626	116	6.56298	117	6.86648
1	isotig17354_634-2		553	24763	48	40	9	9	45.5	8213	1	1	0	448.266	1341.78	3	1341.8	-0.0253	0	36	0.062	R	AVFPSIVGRPR	H			D:\Chandra\Nea Total iTRAQ\R1-combine\2.pkl (query 765)	115/114	0.992	116/114	0.349	117/114	0.24	114	34.057	115	39.7138	116	9.60567	117	5.7608
1	isotig17354_634-2		553	24763	48	40	9	9	45.5	8214	1	1	0	448.273	1341.8	3	1341.8	-0.0025	0	43.02	0.01	R	AVFPSIVGRPR	H			D:\Chandra\Nea Total iTRAQ\R1-combine\3.pkl (query 278)	115/114	1.127	116/114	0.356	117/114	0.314	114	86.504	115	114.554	116	24.847	117	19.1693
1	isotig17354_634-2		553	24763	48	40	9	9	45.5	9571	1	1	1	487.258	1458.75	3	1458.77	-0.0146	0	25.4	0.66	R	HQGVMVGMGQK	D			D:\Chandra\Nea Total iTRAQ\R1-combine\1.pkl (query 630)	115/114	---	116/114	---	117/114	---	114		115		116		117
1	isotig17354_634-2		553	24763	48	40	9	9	45.5	9572	1	1	1	487.263	1458.77	3	1458.77	-0.0008	0	34.8	0.083	R	HQGVMVGMGQK	D			D:\Chandra\Nea Total iTRAQ\R1-combine\10.pkl (query 1531)	115/114	1	116/114	0.96	117/114	0.951	114	63.124	115	74.1745	116	48.9503	117	42.36
1	isotig17354_634-2		553	24763	48	40	9	9	45.5	9573	1	1	1	730.394	1458.77	2	1458.77	0.0051	0	73.62	1.1e-05	R	HQGVMVGMGQK	D			D:\Chandra\Nea Total iTRAQ\R1-combine\10.pkl (query 219)	115/114	1.336	116/114	0.416	117/114	0.415	114	1522.45	115	2389.52	116	512.148	117	446.079
1	isotig17354_634-2		553	24763	48	40	9	9	45.5	9744	1	1	1	492.594	1474.76	3	1474.76	-0.0027	0	45.99	0.0052	R	HQGVMVGMGQK	D	Oxidation (M)	0.00000001000.0	D:\Chandra\Nea Total iTRAQ\R1-combine\10.pkl (query 189)	115/114	1.35	116/114	-0.143	117/114	0.75	114	15.8574	115	25.1532	116	-1.83265	117	8.39187
1	isotig17354_634-2		553	24763	48	40	9	9	45.5	9746	1	1	1	492.6	1474.78	3	1474.76	0.0144	0	44.93	0.0076	R	HQGVMVGMGQK	D	Oxidation (M)	0.00001000000.0	D:\Chandra\Nea Total iTRAQ\R1-combine\10.pkl (query 203)	115/114	1.133	116/114	0.349	117/114	0.399	114	89.9838	115	119.813	116	25.3533	117	25.3176
1	isotig17354_634-2		553	24763	48	40	9	9	45.5	9850	1	1	1	743.851	1485.69	2	1485.72	-0.0322	0	66.09	2.1e-05	K	DSYVGDEAQSK	R			D:\Chandra\Nea Total iTRAQ\R1-combine\3.pkl (query 192)	115/114	0.865	116/114	0.574	117/114	0.629	114	767.605	115	780.533	116	356.177	117	340.996
1	isotig17354_634-2		553	24763	48	40	9	9	45.5	9852	1	1	1	743.87	1485.72	2	1485.72	0.0056	0	70.83	1.1e-05	K	DSYVGDEAQSK	R			D:\Chandra\Nea Total iTRAQ\R1-combine\4.pkl (query 208)	115/114	0.801	116/114	0.468	117/114	0.566	114	1067.86	115	1005.55	116	403.912	117	426.243
1	isotig17354_634-2		553	24763	48	40	9	9	45.5	9855	1	1	1	743.872	1485.73	2	1485.72	0.01	0	70.02	1.4e-05	K	DSYVGDEAQSK	R			D:\Chandra\Nea Total iTRAQ\R1-combine\2.pkl (query 660)	115/114	0.87	116/114	0.646	117/114	0.628	114	833.051	115	851.737	116	434.799	117	369.463
1	isotig17354_634-2		553	24763	48	40	9	9	45.5	9856	1	1	1	743.873	1485.73	2	1485.72	0.0132	0	66.24	3.6e-05	K	DSYVGDEAQSK	R			D:\Chandra\Nea Total iTRAQ\R1-combine\1.pkl (query 134)	115/114	0.936	116/114	0.595	117/114	0.625	114	624.985	115	687.053	116	300.478	117	275.583
1	isotig17354_634-2		553	24763	48	40	9	9	45.5	11380	1	1	1	553.948	1658.82	3	1658.84	-0.0221	0	62.12	0.00011	K	IWHHTFYNELR	V			D:\Chandra\Nea Total iTRAQ\R1-combine\9.pkl (query 305)	115/114	2.177	116/114	0.372	117/114	0.153	114	725.46	115	1855.45	116	218.259	117	78.1837
1	isotig17354_634-2		553	24763	48	40	9	9	45.5	11381	1	1	1	553.951	1658.83	3	1658.84	-0.0125	0	41.11	0.015	K	IWHHTFYNELR	V			D:\Chandra\Nea Total iTRAQ\R1-combine\1.pkl (query 704)	115/114	2.246	116/114	1.186	117/114	0.833	114	36.872	115	97.3215	116	35.3351	117	21.6766
1	isotig17354_634-2		553	24763	48	40	9	9	45.5	11382	1	1	1	553.951	1658.83	3	1658.84	-0.0125	0	55.86	0.0005	K	IWHHTFYNELR	V			D:\Chandra\Nea Total iTRAQ\R1-combine\9.pkl (query 312)	115/114	2.242	116/114	0.314	117/114	0.202	114	419.76	115	1105.62	116	106.452	117	59.9176
1	isotig17354_634-2		553	24763	48	40	9	9	45.5	11383	1	1	1	553.956	1658.85	3	1658.84	0.0031	0	59.92	0.00022	K	IWHHTFYNELR	V			D:\Chandra\Nea Total iTRAQ\R1-combine\9.pkl (query 318)	115/114	1.125	116/114	0.493	117/114	0.308	114	65.1974	115	86.2049	116	25.9748	117	14.1741
1	isotig17354_634-2		553	24763	48	40	9	9	45.5	11384	1	1	1	553.961	1658.86	3	1658.84	0.016	0	56.23	0.00055	K	IWHHTFYNELR	V			D:\Chandra\Nea Total iTRAQ\R1-combine\10.pkl (query 1008)	115/114	1.543	116/114	0.497	117/114	0.48	114	249.758	115	452.773	116	100.254	117	84.6397
1	isotig17354_634-2		553	24763	48	40	9	9	45.5	11385	1	1	1	830.439	1658.86	2	1658.84	0.0203	0	53.63	0.001	K	IWHHTFYNELR	V			D:\Chandra\Nea Total iTRAQ\R1-combine\9.pkl (query 1608)	115/114	2.191	116/114	0.598	117/114	0.14	114	234.066	115	602.659	116	113.122	117	23.114
1	isotig17354_634-2		553	24763	48	40	9	9	45.5	11386	1	1	1	830.45	1658.88	2	1658.84	0.0409	0	22.85	1.3	K	IWHHTFYNELR	V			D:\Chandra\Nea Total iTRAQ\R1-combine\9.pkl (query 1042)	115/114	2.836	116/114	0.791	117/114	0.56	114	56.476	115	188.175	116	36.0737	117	22.3068
1	isotig17354_634-2		553	24763	48	40	9	9	45.5	11395	1	1	1	554.287	1659.84	3	1658.84	0.9952	0	21.38	1.5	K	IWHHTFYNELR	V			D:\Chandra\Nea Total iTRAQ\R1-combine\7.pkl (query 1566)	115/114	---	116/114	---	117/114	---	114		115		116		117
1	isotig17354_634-2		553	24763	48	40	9	9	45.5	15512	1	1	1	748.084	2241.23	3	2241.26	-0.0308	0	93.96	8.6e-08	R	VAPEEHPVLLTEAPLNPK	A			D:\Chandra\Nea Total iTRAQ\R1-combine\3.pkl (query 309)	115/114	1.131	116/114	0.72	117/114	0.713	114	532.77	115	707.781	116	309.679	117	267.919
1	isotig17354_634-2		553	24763	48	40	9	9	45.5	15513	1	1	1	748.087	2241.24	3	2241.26	-0.0206	0	93.07	1e-07	R	VAPEEHPVLLTEAPLNPK	A			D:\Chandra\Nea Total iTRAQ\R1-combine\4.pkl (query 946)	115/114	0.858	116/114	0.597	117/114	0.556	114	478.705	115	482.607	116	230.9	117	187.797
1	isotig17354_634-2		553	24763	48	40	9	9	45.5	15516	1	1	1	748.103	2241.29	3	2241.26	0.0256	0	98.5	2e-08	R	VAPEEHPVLLTEAPLNPK	A			D:\Chandra\Nea Total iTRAQ\R1-combine\3.pkl (query 893)	115/114	1.151	116/114	0.772	117/114	0.921	114	358.701	115	485.051	116	223.61	117	233.233	Quantitation summary for protein	115/114	1.135	45	[1.100]		116/114	0.719
2	isotig18618_165-614		455	18060	37	30	7	5	47.7	2530	1	1	0	470.288	938.561	2	938.567	-0.0064	0	31.21	0.18	K	IIAPPER	K			D:\Chandra\Nea Total iTRAQ\R1-combine\7.pkl (query 941)	115/114	0.822	116/114	1.509	117/114	1.167	114	295.026	115	284.914	116	359.603	117	242.914
2	isotig18618_165-614		455	18060	37	30	7	5	47.7	6887	1	1	0	606.384	1210.75	2	1210.76	-0.0107	1	25.44	0.46	K	IIAPPERK	Y			D:\Chandra\Nea Total iTRAQ\R1-combine\10.pkl (query 930)	115/114	---	116/114	---	117/114	---	114		115		116		117
2	isotig18618_165-614		455	18060	37	30	7	5	47.7	9682	1	1	1	735.886	1469.76	2	1469.76	-0.0069	0	67.87	3.4e-05	-	MATAASSSSLEK	S			D:\Chandra\Nea Total iTRAQ\R1-combine\6.pkl (query 1467)	115/114	0.829	116/114	1.701	117/114	1.523	114	119.42	115	116.356	116	164.074	117	128.359
2	isotig18618_165-614		455	18060	37	30	7	5	47.7	11391	1	1	1	554.264	1659.77	3	1659.8	-0.0279	0	79.5	1.1e-06	K	QEYDESGPSIVHR	K			D:\Chandra\Nea Total iTRAQ\R1-combine\3.pkl (query 213)	115/114	1.31	116/114	1.752	117/114	1.047	114	134.084	115	206.318	116	189.732	117	99.0769
2	isotig18618_165-614		455	18060	37	30	7	5	47.7	11392	1	1	1	554.268	1659.78	3	1659.8	-0.0153	0	91.87	7.6e-08	K	QEYDESGPSIVHR	K			D:\Chandra\Nea Total iTRAQ\R1-combine\1.pkl (query 1043)	115/114	1.274	116/114	1.726	117/114	1.064	114	111.424	115	166.822	116	155.318	117	83.6664
2	isotig18618_165-614		455	18060	37	30	7	5	47.7	11393	1	1	1	554.271	1659.79	3	1659.8	-0.0057	0	89.13	1.6e-07	K	QEYDESGPSIVHR	K			D:\Chandra\Nea Total iTRAQ\R1-combine\2.pkl (query 1138)	115/114	1.312	116/114	2.006	117/114	1.287	114	125.252	115	193.046	116	203.011	117	113.8
2	isotig18618_165-614		455	18060	37	30	7	5	47.7	11394	1	1	1	554.275	1659.8	3	1659.8	0.0069	0	55.55	0.00045	K	QEYDESGPSIVHR	K			D:\Chandra\Nea Total iTRAQ\R1-combine\4.pkl (query 226)	115/114	1.137	116/114	1.043	117/114	0.997	114	307.624	115	411.096	116	259.189	117	216.476
2	isotig18618_165-614		455	18060	37	30	7	5	47.7	11396	1	1	1	554.289	1659.85	3	1659.8	0.0489	0	57.41	0.00039	K	QEYDESGPSIVHR	K			D:\Chandra\Nea Total iTRAQ\R1-combine\5.pkl (query 231)	115/114	1.061	116/114	2.213	117/114	2.055	114	117.896	115	146.954	116	210.78	117	171.01
2	isotig18618_165-614		455	18060	37	30	7	5	47.7	13903	1	1	0	967.975	1933.94	2	1933.99	-0.0506	0	21.78	1	K	SYELPDGQVITIGNER	F			D:\Chandra\Nea Total iTRAQ\R1-combine\1.pkl (query 325)	115/114	0.969	116/114	1.406	117/114	1.372	114	472.119	115	537.349	116	536.067	117	457.084
2	isotig18618_165-614		455	18060	37	30	7	5	47.7	13906	1	1	0	645.668	1933.98	3	1933.99	-0.0048	0	38.82	0.029	K	SYELPDGQVITIGNER	F			D:\Chandra\Nea Total iTRAQ\R1-combine\2.pkl (query 853)	115/114	0.602	116/114	1.288	117/114	1.29	114	65.9811	115	46.6983	116	68.6609	117	60.0536
2	isotig18618_165-614		455	18060	37	30	7	5	47.7	13908	1	1	0	968.003	1933.99	2	1933.99	0.0052	0	32.44	0.14	K	SYELPDGQVITIGNER	F			D:\Chandra\Nea Total iTRAQ\R1-combine\4.pkl (query 369)	115/114	---	116/114	---	117/114	---	114		115		116		117
2	isotig18618_165-614		455	18060	37	30	7	5	47.7	13909	1	1	0	645.673	1934	3	1933.99	0.0102	0	27.66	0.42	K	SYELPDGQVITIGNER	F			D:\Chandra\Nea Total iTRAQ\R1-combine\1.pkl (query 1213)	115/114	0.968	116/114	1.319	117/114	1.286	114	91.9398	115	104.625	116	97.9365	117	83.4357
2	isotig18618_165-614		455	18060	37	30	7	5	47.7	13911	1	1	0	968.01	1934	2	1933.99	0.018	0	20.55	2.2	K	SYELPDGQVITIGNER	F			D:\Chandra\Nea Total iTRAQ\R1-combine\3.pkl (query 371)	115/114	1.027	116/114	1.403	117/114	1.499	114	1685.18	115	2032.69	116	1909.31	117	1782.59
2	isotig18618_165-614		455	18060	37	30	7	5	47.7	13913	1	1	0	645.677	1934.01	3	1933.99	0.0237	0	39.16	0.031	K	SYELPDGQVITIGNER	F			D:\Chandra\Nea Total iTRAQ\R1-combine\3.pkl (query 960)	115/114	0.829	116/114	1.197	117/114	1.398	114	91.1346	115	88.7589	116	88.0907	117	89.9162
2	isotig18618_165-614		455	18060	37	30	7	5	47.7	15953	1	1	1	787.055	2358.14	3	2358.16	-0.0213	0	93.11	8.6e-08	K	DLYANTVLSGGTTMYPGIADR	M			D:\Chandra\Nea Total iTRAQ\R1-combine\1.pkl (query 814)	115/114	1.156	116/114	0.859	117/114	1.025	114	21.9462	115	29.8075	116	15.232	117	15.8789
2	isotig18618_165-614		455	18060	37	30	7	5	47.7	15956	1	1	1	787.067	2358.18	3	2358.16	0.0159	0	68.59	3e-05	K	DLYANTVLSGGTTMYPGIADR	M			D:\Chandra\Nea Total iTRAQ\R1-combine\2.pkl (query 342)	115/114	1.137	116/114	1.14	117/114	0.884	114	22.8844	115	30.5691	116	21.068	117	14.2771
2	isotig18618_165-614		455	18060	37	30	7	5	47.7	15958	1	1	1	787.077	2358.21	3	2358.16	0.045	0	49.27	0.0029	K	DLYANTVLSGGTTMYPGIADR	M			D:\Chandra\Nea Total iTRAQ\R1-combine\3.pkl (query 1473)	115/114	1.225	116/114	1.226	117/114	1.566	114	51.5864	115	74.244	116	51.0808	117	57.0284
2	isotig18618_165-614		455	18060	37	30	7	5	47.7	16023	1	1	1	792.397	2374.17	3	2374.16	0.0083	0	69.49	2.2e-05	K	DLYANTVLSGGTTMYPGIADR	M	Oxidation (M)	0.000000000000010000000.0	D:\Chandra\Nea Total iTRAQ\R1-combine\1.pkl (query 1196)	115/114	1.134	116/114	1.485	117/114	1.79	114	20.0156	115	26.6771	116	24.0097	117	25.2889
2	isotig18618_165-614		455	18060	37	30	7	5	47.7	16593	1	1	1	877.772	2630.29	3	2630.36	-0.0682	1	106.52	4.5e-09	R	KDLYANTVLSGGTTMYPGIADR	M			D:\Chandra\Nea Total iTRAQ\R1-combine\6.pkl (query 379)	115/114	1.047	116/114	0.507	117/114	0.328	114	84.99	115	104.571	116	34.8129	117	19.6639
2	isotig18618_165-614		455	18060	37	30	7	5	47.7	16594	1	1	1	877.785	2630.33	3	2630.36	-0.0289	1	95.99	5.7e-08	R	KDLYANTVLSGGTTMYPGIADR	M			D:\Chandra\Nea Total iTRAQ\R1-combine\9.pkl (query 1106)	115/114	0.559	116/114	-0.067	117/114	0.435	114	10.2628	115	6.74465	116	-0.559492	117	3.15264
2	isotig18618_165-614		455	18060	37	30	7	5	47.7	16595	1	1	1	877.788	2630.34	3	2630.36	-0.0205	1	68.56	3.2e-05	R	KDLYANTVLSGGTTMYPGIADR	M			D:\Chandra\Nea Total iTRAQ\R1-combine\1.pkl (query 297)	115/114	2.12	116/114	1.543	117/114	0.861	114	15.866	115	39.5284	116	19.7714	117	9.6445
2	isotig18618_165-614		455	18060	37	30	7	5	47.7	16596	1	1	1	877.791	2630.35	3	2630.36	-0.0118	1	85.17	7e-07	R	KDLYANTVLSGGTTMYPGIADR	M			D:\Chandra\Nea Total iTRAQ\R1-combine\7.pkl (query 377)	115/114	1.202	116/114	0.878	117/114	0.606	114	26.6706	115	37.6836	116	18.9201	117	11.4011
2	isotig18618_165-614		455	18060	37	30	7	5	47.7	16597	1	1	1	877.791	2630.35	3	2630.36	-0.0115	1	79.98	2.3e-06	R	KDLYANTVLSGGTTMYPGIADR	M			D:\Chandra\Nea Total iTRAQ\R1-combine\2.pkl (query 301)	115/114	2.074	116/114	0.652	117/114	1.508	114	15.841	115	38.6095	116	8.34323	117	16.8611
2	isotig18618_165-614		455	18060	37	30	7	5	47.7	16598	1	1	1	658.597	2630.36	4	2630.36	-0.0033	1	57.85	0.00038	R	KDLYANTVLSGGTTMYPGIADR	M			D:\Chandra\Nea Total iTRAQ\R1-combine\7.pkl (query 1065)	115/114	1.146	116/114	1.185	117/114	1.044	114	129.276	115	174.113	116	123.775	117	95.2796
2	isotig18618_165-614		455	18060	37	30	7	5	47.7	16599	1	1	1	877.796	2630.37	3	2630.36	0.0035	1	47.26	0.0044	R	KDLYANTVLSGGTTMYPGIADR	M			D:\Chandra\Nea Total iTRAQ\R1-combine\8.pkl (query 1105)	115/114	###	116/114	###	117/114	###	114	0	115	-0.09852	116	3.284	117	-0.14778
2	isotig18618_165-614		455	18060	37	30	7	5	47.7	16600	1	1	1	877.797	2630.37	3	2630.36	0.0074	1	70.19	2.2e-05	R	KDLYANTVLSGGTTMYPGIADR	M			D:\Chandra\Nea Total iTRAQ\R1-combine\6.pkl (query 386)	115/114	1.247	116/114	1.317	117/114	0.867	114	21.76	115	31.8911	116	23.1511	117	13.3104
2	isotig18618_165-614		455	18060	37	30	7	5	47.7	16601	1	1	1	877.799	2630.38	3	2630.36	0.0143	1	65.4	6.8e-05	R	KDLYANTVLSGGTTMYPGIADR	M			D:\Chandra\Nea Total iTRAQ\R1-combine\7.pkl (query 1068)	115/114	-42.526	116/114	4.987	117/114	-43.447	114	-0.10406	115	5.1998	116	-0.419208	117	3.1908
2	isotig18618_165-614		455	18060	37	30	7	5	47.7	16602	1	1	1	877.801	2630.38	3	2630.36	0.0185	1	62.59	0.00013	R	KDLYANTVLSGGTTMYPGIADR	M			D:\Chandra\Nea Total iTRAQ\R1-combine\2.pkl (query 303)	115/114	0.704	116/114	1.499	117/114	1.328	114	11.1434	115	9.21304	116	13.4944	117	10.4454
2	isotig18618_165-614		455	18060	37	30	7	5	47.7	16603	1	1	1	658.603	2630.38	4	2630.36	0.0195	1	60.76	0.00019	R	KDLYANTVLSGGTTMYPGIADR	M			D:\Chandra\Nea Total iTRAQ\R1-combine\6.pkl (query 1608)	115/114	1.062	116/114	0.899	117/114	0.908	114	1072.69	115	1338.14	116	779.005	117	687.099
2	isotig18618_165-614		455	18060	37	30	7	5	47.7	16606	1	1	1	877.804	2630.39	3	2630.36	0.0293	1	75.55	6.3e-06	R	KDLYANTVLSGGTTMYPGIADR	M			D:\Chandra\Nea Total iTRAQ\R1-combine\3.pkl (query 926)	115/114	1.387	116/114	0.829	117/114	0.87	114	34.8058	115	56.7322	116	23.3156	117	21.3666
2	isotig18618_165-614		455	18060	37	30	7	5	47.7	16637	1	1	1	883.117	2646.33	3	2646.36	-0.0266	1	47.85	0.0038	R	KDLYANTVLSGGTTMYPGIADR	M	Oxidation (M)	0.0000000000000010000000.0	D:\Chandra\Nea Total iTRAQ\R1-combine\2.pkl (query 1249)	115/114	0.633	116/114	1.047	117/114	0.739	114	27.1584	115	20.1898	116	22.9662	117	14.157
2	isotig18618_165-614		455	18060	37	30	7	5	47.7	16638	1	1	1	883.122	2646.34	3	2646.36	-0.0119	1	34.67	0.08	R	KDLYANTVLSGGTTMYPGIADR	M	Oxidation (M)	0.0000000000000010000000.0	D:\Chandra\Nea Total iTRAQ\R1-combine\6.pkl (query 351)	115/114	0.739	116/114	0.615	117/114	0.672	114	116.122	115	100.768	116	57.7358	117	55.07
2	isotig18618_165-614		455	18060	37	30	7	5	47.7	16639	1	1	1	883.125	2646.35	3	2646.36	-0.0047	1	53.11	0.0012	R	KDLYANTVLSGGTTMYPGIADR	M	Oxidation (M)	0.0000000000000010000000.0	D:\Chandra\Nea Total iTRAQ\R1-combine\1.pkl (query 272)	115/114	0.752	116/114	0.577	117/114	0.959	114	24.8424	115	21.9589	116	11.5738	117	16.8194
2	isotig18618_165-614		455	18060	37	30	7	5	47.7	16640	1	1	1	883.127	2646.36	3	2646.36	0.0013	1	36.53	0.053	R	KDLYANTVLSGGTTMYPGIADR	M	Oxidation (M)	0.0000000000000010000000.0	D:\Chandra\Nea Total iTRAQ\R1-combine\7.pkl (query 1036)	115/114	0.599	116/114	0.725	117/114	0.812	114	27.3018	115	19.2204	116	15.9864	117	15.6531
2	isotig18618_165-614		455	18060	37	30	7	5	47.7	16641	1	1	1	883.135	2646.38	3	2646.36	0.025	1	38.31	0.035	R	KDLYANTVLSGGTTMYPGIADR	M	Oxidation (M)	0.0000000000000010000000.0	D:\Chandra\Nea Total iTRAQ\R1-combine\9.pkl (query 1079)	115/114	-0.05	116/114	-0.002	117/114	0	114	4.191	115	-0.247269	116	-0.008382	117	0
2	isotig18618_165-614		455	18060	37	30	7	5	47.7	16835	1	1	1	694.628	2774.48	4	2774.46	0.0187	1	46.24	0.0048	R	KDLYANTVLSGGTTMYPGIADR	M	iTRAQ4plex (Y)	0.0002000000000000000000.0	D:\Chandra\Nea Total iTRAQ\R1-combine\9.pkl (query 340)	115/114	---	116/114	---	117/114	---	114		115		116		117
2	isotig18618_165-614		455	18060	37	30	7	5	47.7	16836	1	1	1	694.628	2774.48	4	2774.46	0.0187	1	48	0.0032	R	KDLYANTVLSGGTTMYPGIADR	M	iTRAQ4plex (Y)	0.0000000000000002000000.0	D:\Chandra\Nea Total iTRAQ\R1-combine\9.pkl (query 1074)	115/114	---	116/114	---	117/114	---	114		115		116		117		Quantitation summary for protein	115/114	1.033	30	1.142		116/114	1.276
3	GGB57GC01ANOKZ_2		366	19166	17	10	8	5	38	4407	1	1	1	510.302	1018.59	2	1018.59	-0.0006	0	30.41	0.23	R	LEAAEAK	I			D:\Chandra\Nea Total iTRAQ\R1-combine\3.pkl (query 195)	115/114	---	116/114	---	117/114	---	114		115		116		117
3	GGB57GC01ANOKZ_2		366	19166	17	10	8	5	38	4408	1	1	1	510.303	1018.59	2	1018.59	0.0008	0	32.48	0.15	R	LEAAEAK	I			D:\Chandra\Nea Total iTRAQ\R1-combine\4.pkl (query 211)	115/114	---	116/114	---	117/114	---	114		115		116		117
3	GGB57GC01ANOKZ_2		366	19166	17	10	8	5	38	4409	1	1	1	510.307	1018.6	2	1018.59	0.009	0	28.45	0.39	R	LEAAEAK	I			D:\Chandra\Nea Total iTRAQ\R1-combine\2.pkl (query 1117)	115/114	0.985	116/114	1.221	117/114	0.937	114	250.834	115	290.211	116	247.377	117	165.919
3	GGB57GC01ANOKZ_2		366	19166	17	10	8	5	38	5014	1	1	1	525.313	1048.61	2	1048.59	0.0164	0	39.92	0.031	K	VVGNNMK	S			D:\Chandra\Nea Total iTRAQ\R1-combine\10.pkl (query 201)	115/114	1.028	116/114	0.696	117/114	0.658	114	3324.67	115	4016.27	116	1869.97	117	1543.11
3	GGB57GC01ANOKZ_2		366	19166	17	10	8	5	38	5015	1	1	1	525.315	1048.62	2	1048.59	0.0214	0	24.91	0.95	K	VVGNNMK	S			D:\Chandra\Nea Total iTRAQ\R1-combine\3.pkl (query 1273)	115/114	0.92	116/114	1.025	117/114	0.787	114	343.566	115	371.248	116	284.586	117	190.809
3	GGB57GC01ANOKZ_2		366	19166	17	10	8	5	38	7533	1	1	1	643.294	1284.57	2	1284.6	-0.0223	0	41.27	0.0035	R	EDSYEETIR	D			D:\Chandra\Nea Total iTRAQ\R1-combine\1.pkl (query 157)	115/114	1.038	116/114	0.799	117/114	0.815	114	2105.15	115	2566.84	116	1358.06	117	1211.46
3	GGB57GC01ANOKZ_2		366	19166	17	10	8	5	38	7534	1	1	1	643.307	1284.6	2	1284.6	0.0031	0	49.27	0.00087	R	EDSYEETIR	D			D:\Chandra\Nea Total iTRAQ\R1-combine\2.pkl (query 160)	115/114	1.035	116/114	0.818	117/114	0.864	114	2529.21	115	3077.08	116	1671.81	117	1541.93
3	GGB57GC01ANOKZ_2		366	19166	17	10	8	5	38	7535	1	1	1	643.312	1284.61	2	1284.6	0.0145	0	36.87	0.018	R	EDSYEETIR	D			D:\Chandra\Nea Total iTRAQ\R1-combine\4.pkl (query 861)	115/114	0.933	116/114	0.812	117/114	0.858	114	1014.06	115	1112.26	116	665.453	117	613.809
3	GGB57GC01ANOKZ_2		366	19166	17	10	8	5	38	8316	1	1	1	674.381	1346.75	2	1346.75	-0.0054	0	43.98	0.011	R	LEDELLAEK	E			D:\Chandra\Nea Total iTRAQ\R1-combine\2.pkl (query 1252)	115/114	0.85	116/114	1.015	117/114	1.306	114	621.194	115	620.095	116	509.365	117	572.429
3	GGB57GC01ANOKZ_2		366	19166	17	10	8	5	38	8318	1	1	1	674.399	1346.78	2	1346.75	0.03	0	29.28	0.27	R	LEDELLAEK	E			D:\Chandra\Nea Total iTRAQ\R1-combine\3.pkl (query 1401)	115/114	0.905	116/114	1.516	117/114	1.788	114	4120.97	115	4383.24	116	5047.43	117	5199.89
3	GGB57GC01ANOKZ_2		366	19166	17	10	8	5	38	8959	2	1	1	702.905	1403.8	2	1402.82	0.9802	0	24.04	1	K	ILELEEELK	V			D:\Chandra\Nea Total iTRAQ\R1-combine\3.pkl (query 324)	115/114	---	116/114	---	117/114	---	114		115		116		117
3	GGB57GC01ANOKZ_2		366	19166	17	10	8	5	38	10228	1	1	1	760.894	1519.77	2	1519.76	0.0129	0	70.05	2e-05	K	SLEISEQEASQR	E			D:\Chandra\Nea Total iTRAQ\R1-combine\1.pkl (query 176)	115/114	1.048	116/114	0.667	117/114	0.713	114	2004.97	115	2469.67	116	1079.75	117	1009.3
3	GGB57GC01ANOKZ_2		366	19166	17	10	8	5	38	13187	1	1	1	616.337	1845.99	3	1845.99	-0.0032	1	52.12	0.0016	K	EVDRLEDELLAEK	E			D:\Chandra\Nea Total iTRAQ\R1-combine\1.pkl (query 306)	115/114	0.93	116/114	0.814	117/114	0.68	114	144.404	115	157.793	116	94.9234	117	69.2637
3	GGB57GC01ANOKZ_2		366	19166	17	10	8	5	38	13189	1	1	1	616.338	1845.99	3	1845.99	0.001	1	54.7	0.0009	K	EVDRLEDELLAEK	E			D:\Chandra\Nea Total iTRAQ\R1-combine\2.pkl (query 309)	115/114	1.07	116/114	1.014	117/114	0.992	114	133.798	115	168.176	116	109.582	117	93.6436
3	GGB57GC01ANOKZ_2		366	19166	17	10	8	5	38	13190	1	1	1	616.339	1845.99	3	1845.99	0.0019	1	44.62	0.0092	K	EVDRLEDELLAEK	E			D:\Chandra\Nea Total iTRAQ\R1-combine\3.pkl (query 348)	115/114	0.924	116/114	0.809	117/114	0.878	114	880.893	115	956.841	116	575.837	117	545.851
3	GGB57GC01ANOKZ_2		366	19166	17	10	8	5	38	13196	1	1	1	616.355	1846.04	3	1845.99	0.0505	1	74.21	8.7e-06	K	EVDRLEDELLAEK	E			D:\Chandra\Nea Total iTRAQ\R1-combine\4.pkl (query 1552)	115/114	0.905	116/114	0.745	117/114	0.796	114	1790.99	115	1904.24	116	1078.22	117	1005.59
3	GGB57GC01ANOKZ_2		366	19166	17	10	8	5	38	16636	1	1	1	881.773	2642.3	3	2642.24	0.0531	1	31.91	0.12	K	SLEISEQEASQREDSYEETIR	D			D:\Chandra\Nea Total iTRAQ\R1-combine\4.pkl (query 921)	115/114	0.821	116/114	0.636	117/114	0.513	114	96.693	115	93.2781	116	49.6579	117	35.0117	Quantitation summary for protein	115/114	0.975	14	1.032	*	116/114	0.936
4	GGB57GC02D0817_10		316	20590	20	19	4	4	31.1	6138	1	1	0	565.341	1128.67	2	1128.64	0.0302	0	47.61	0.0037	R	SVHELEK	A			D:\Chandra\Nea Total iTRAQ\R1-combine\5.pkl (query 1405)	115/114	1.039	116/114	1.035	117/114	1.016	114	291.07	115	355.448	116	243.358	117	208.618
4	GGB57GC02D0817_10		316	20590	20	19	4	4	31.1	15627	1	1	0	758.746	2273.22	3	2273.21	0.0046	1	78.17	3.4e-06	K	KLESDINELEVALDGANR	G			D:\Chandra\Nea Total iTRAQ\R1-combine\1.pkl (query 372)	115/114	1.082	116/114	0.747	117/114	0.787	114	27.7486	115	35.2857	116	16.7359	117	15.4127
4	GGB57GC02D0817_10		316	20590	20	19	4	4	31.1	15628	1	1	0	758.748	2273.22	3	2273.21	0.0109	1	34.38	0.08	K	KLESDINELEVALDGANR	G			D:\Chandra\Nea Total iTRAQ\R1-combine\1.pkl (query 859)	115/114	1.447	116/114	-0.125	117/114	-0.002	114	8.121	115	13.804	116	-0.817614	117	-0.0143
4	GGB57GC02D0817_10		316	20590	20	19	4	4	31.1	15629	1	1	0	758.75	2273.23	3	2273.21	0.0181	1	85.76	5.6e-07	K	KLESDINELEVALDGANR	G			D:\Chandra\Nea Total iTRAQ\R1-combine\2.pkl (query 902)	115/114	0.971	116/114	0.502	117/114	1.066	114	41.099	115	46.9096	116	16.657	117	30.913
4	GGB57GC02D0817_10		316	20590	20	19	4	4	31.1	15630	1	1	0	758.751	2273.23	3	2273.21	0.0211	1	63.35	9.8e-05	K	KLESDINELEVALDGANR	G			D:\Chandra\Nea Total iTRAQ\R1-combine\2.pkl (query 381)	115/114	1.326	116/114	1.172	117/114	1.214	114	21.9546	115	34.2022	116	20.7852	117	18.8071
4	GGB57GC02D0817_10		316	20590	20	19	4	4	31.1	15632	1	1	0	758.753	2273.24	3	2273.21	0.0268	1	85.99	5.2e-07	K	KLESDINELEVALDGANR	G			D:\Chandra\Nea Total iTRAQ\R1-combine\3.pkl (query 1005)	115/114	1.004	116/114	0.758	117/114	0.962	114	102.805	115	121.26	116	62.9736	117	69.8281
4	GGB57GC02D0817_10		316	20590	20	19	4	4	31.1	15634	1	1	0	758.755	2273.24	3	2273.21	0.0331	1	60.5	0.00018	K	KLESDINELEVALDGANR	G			D:\Chandra\Nea Total iTRAQ\R1-combine\3.pkl (query 424)	115/114	0.937	116/114	0.645	117/114	0.992	114	54.571	115	60.1026	116	28.4183	117	38.1877
4	GGB57GC02D0817_10		316	20590	20	19	4	4	31.1	15635	1	1	0	758.756	2273.25	3	2273.21	0.0349	1	50.29	0.0019	K	KLESDINELEVALDGANR	G			D:\Chandra\Nea Total iTRAQ\R1-combine\2.pkl (query 909)	115/114	0.735	116/114	0.699	117/114	1.365	114	15.4186	115	13.3227	116	8.70946	117	14.8578
4	GGB57GC02D0817_10		316	20590	20	19	4	4	31.1	15639	1	1	0	758.761	2273.26	3	2273.21	0.0499	1	75.52	5.3e-06	K	KLESDINELEVALDGANR	G			D:\Chandra\Nea Total iTRAQ\R1-combine\4.pkl (query 1618)	115/114	1.223	116/114	0.999	117/114	0.806	114	235.316	115	338.251	116	189.989	117	133.905
4	GGB57GC02D0817_10		316	20590	20	19	4	4	31.1	16305	1	1	1	835.747	2504.22	3	2504.24	-0.0184	0	73.19	8.4e-06	K	EELQSALEEAEAALEQEEAK	V			D:\Chandra\Nea Total iTRAQ\R1-combine\2.pkl (query 1416)	115/114	-0.074	116/114	1.123	117/114	0.648	114	12.48	115	-1.09055	116	11.3259	117	5.706
4	GGB57GC02D0817_10		316	20590	20	19	4	4	31.1	16306	1	1	1	835.756	2504.25	3	2504.24	0.0104	0	56.25	0.00047	K	EELQSALEEAEAALEQEEAK	V			D:\Chandra\Nea Total iTRAQ\R1-combine\1.pkl (query 429)	115/114	-41.247	116/114	-54.934	117/114	-73.186	114	-0.19046	115	9.23085	116	8.45191	117	9.83766
4	GGB57GC02D0817_10		316	20590	20	19	4	4	31.1	16307	1	1	1	835.77	2504.29	3	2504.24	0.0524	0	86.33	5.2e-07	K	EELQSALEEAEAALEQEEAK	V			D:\Chandra\Nea Total iTRAQ\R1-combine\3.pkl (query 481)	115/114	1.249	116/114	1.092	117/114	1.36	114	46.5266	115	68.28	116	41.0461	117	44.6588
4	GGB57GC02D0817_10		316	20590	20	19	4	4	31.1	16308	1	1	1	835.771	2504.29	3	2504.24	0.0551	0	81.91	1.4e-06	K	EELQSALEEAEAALEQEEAK	V			D:\Chandra\Nea Total iTRAQ\R1-combine\3.pkl (query 1069)	115/114	1.171	116/114	0.929	117/114	0.895	114	41.8262	115	57.5415	116	31.3789	117	26.4281
4	GGB57GC02D0817_10		316	20590	20	19	4	4	31.1	17261	1	1	1	820.664	3278.63	4	3278.64	-0.0167	1	77.39	3.3e-06	R	LEMEKEELQSALEEAEAALEQEEAK	V			D:\Chandra\Nea Total iTRAQ\R1-combine\1.pkl (query 458)	115/114	1.558	116/114	1.177	117/114	1.073	114	58.2956	115	106.687	116	55.4304	117	44.1284
4	GGB57GC02D0817_10		316	20590	20	19	4	4	31.1	17262	1	1	1	820.67	3278.65	4	3278.64	0.0053	1	73	9.4e-06	R	LEMEKEELQSALEEAEAALEQEEAK	V			D:\Chandra\Nea Total iTRAQ\R1-combine\2.pkl (query 470)	115/114	1.037	116/114	0.804	117/114	0.68	114	92.892	115	113.152	116	60.365	117	44.5634
4	GGB57GC02D0817_10		316	20590	20	19	4	4	31.1	17264	1	1	1	820.684	3278.71	4	3278.64	0.0641	1	92.05	1.2e-07	R	LEMEKEELQSALEEAEAALEQEEAK	V			D:\Chandra\Nea Total iTRAQ\R1-combine\3.pkl (query 1101)	115/114	0.994	116/114	0.718	117/114	0.653	114	618.943	115	722.618	116	359.023	117	285.118
4	GGB57GC02D0817_10		316	20590	20	19	4	4	31.1	17265	1	1	1	820.685	3278.71	4	3278.64	0.0653	1	95.66	5.1e-08	R	LEMEKEELQSALEEAEAALEQEEAK	V			D:\Chandra\Nea Total iTRAQ\R1-combine\3.pkl (query 512)	115/114	1.102	116/114	0.748	117/114	0.649	114	600.951	115	778.053	116	363.296	117	275.055
4	GGB57GC02D0817_10		316	20590	20	19	4	4	31.1	17280	1	1	1	824.667	3294.64	4	3294.64	0.0016	1	76.02	4.3e-06	R	LEMEKEELQSALEEAEAALEQEEAK	V	Oxidation (M)	0.0010000000000000000000000.0	D:\Chandra\Nea Total iTRAQ\R1-combine\1.pkl (query 935)	115/114	0.765	116/114	0.539	117/114	0.711	114	64.3744	115	57.8811	116	28.0293	117	32.2969
4	GGB57GC02D0817_10		316	20590	20	19	4	4	31.1	17281	1	1	1	824.669	3294.65	4	3294.64	0.0084	1	76.04	4.4e-06	R	LEMEKEELQSALEEAEAALEQEEAK	V	Oxidation (M)	0.0010000000000000000000000.0	D:\Chandra\Nea Total iTRAQ\R1-combine\2.pkl (query 463)	115/114	1.246	116/114	0.68	117/114	1.098	114	66.222	115	96.9879	116	36.3524	117	51.3184
4	GGB57GC02D0817_10		316	20590	20	19	4	4	31.1	17283	1	1	1	824.689	3294.73	4	3294.64	0.0872	1	75.98	4.4e-06	R	LEMEKEELQSALEEAEAALEQEEAK	V	Oxidation (M)	0.0010000000000000000000000.0	D:\Chandra\Nea Total iTRAQ\R1-combine\3.pkl (query 504)	115/114	0.973	116/114	0.697	117/114	0.886	114	230.75	115	263.851	116	129.93	117	144.265	Quantitation summary for protein	115/114	1.067	18	1.075	*	116/114	0.804
5	GF03LTE04JW52D_8		277	16612	25	18	5	3	33.3	2530	1	0	0	470.288	938.561	2	938.567	-0.0064	0	31.21	0.18	K	IIAPPER	K			D:\Chandra\Nea Total iTRAQ\R1-combine\7.pkl (query 941)	115/114	0.822	116/114	1.509	117/114	1.167	114	295.026	115	284.914	116	359.603	117	242.914
5	GF03LTE04JW52D_8		277	16612	25	18	5	3	33.3	6887	1	0	0	606.384	1210.75	2	1210.76	-0.0107	1	25.44	0.46	K	IIAPPERK	Y			D:\Chandra\Nea Total iTRAQ\R1-combine\10.pkl (query 930)	115/114	---	116/114	---	117/114	---	114		115		116		117
5	GF03LTE04JW52D_8		277	16612	25	18	5	3	33.3	13903	1	0	0	967.975	1933.94	2	1933.99	-0.0506	0	21.78	1	K	SYELPDGQVITIGNER	F			D:\Chandra\Nea Total iTRAQ\R1-combine\1.pkl (query 325)	115/114	0.969	116/114	1.406	117/114	1.372	114	472.119	115	537.349	116	536.067	117	457.084
5	GF03LTE04JW52D_8		277	16612	25	18	5	3	33.3	13906	1	0	0	645.668	1933.98	3	1933.99	-0.0048	0	38.82	0.029	K	SYELPDGQVITIGNER	F			D:\Chandra\Nea Total iTRAQ\R1-combine\2.pkl (query 853)	115/114	0.602	116/114	1.288	117/114	1.29	114	65.9811	115	46.6983	116	68.6609	117	60.0536
5	GF03LTE04JW52D_8		277	16612	25	18	5	3	33.3	13908	1	0	0	968.003	1933.99	2	1933.99	0.0052	0	32.44	0.14	K	SYELPDGQVITIGNER	F			D:\Chandra\Nea Total iTRAQ\R1-combine\4.pkl (query 369)	115/114	---	116/114	---	117/114	---	114		115		116		117
5	GF03LTE04JW52D_8		277	16612	25	18	5	3	33.3	13909	1	0	0	645.673	1934	3	1933.99	0.0102	0	27.66	0.42	K	SYELPDGQVITIGNER	F			D:\Chandra\Nea Total iTRAQ\R1-combine\1.pkl (query 1213)	115/114	0.968	116/114	1.319	117/114	1.286	114	91.9398	115	104.625	116	97.9365	117	83.4357
5	GF03LTE04JW52D_8		277	16612	25	18	5	3	33.3	13911	1	0	0	968.01	1934	2	1933.99	0.018	0	20.55	2.2	K	SYELPDGQVITIGNER	F			D:\Chandra\Nea Total iTRAQ\R1-combine\3.pkl (query 371)	115/114	1.027	116/114	1.403	117/114	1.499	114	1685.18	115	2032.69	116	1909.31	117	1782.59
5	GF03LTE04JW52D_8		277	16612	25	18	5	3	33.3	13913	1	0	0	645.677	1934.01	3	1933.99	0.0237	0	39.16	0.031	K	SYELPDGQVITIGNER	F			D:\Chandra\Nea Total iTRAQ\R1-combine\3.pkl (query 960)	115/114	0.829	116/114	1.197	117/114	1.398	114	91.1346	115	88.7589	116	88.0907	117	89.9162
5	GF03LTE04JW52D_8		277	16612	25	18	5	3	33.3	15953	2	0	1	787.055	2358.14	3	2358.16	-0.0213	0	87.69	3e-07	K	DLYANTVLSGGTTMFPGIADR	M	Oxidation (M)	0.000000000000010000000.0	D:\Chandra\Nea Total iTRAQ\R1-combine\1.pkl (query 814)	115/114	1.156	116/114	0.859	117/114	1.025	114	21.9462	115	29.8075	116	15.232	117	15.8789
5	GF03LTE04JW52D_8		277	16612	25	18	5	3	33.3	15956	2	0	1	787.067	2358.18	3	2358.16	0.0159	0	62.82	0.00011	K	DLYANTVLSGGTTMFPGIADR	M	Oxidation (M)	0.000000000000010000000.0	D:\Chandra\Nea Total iTRAQ\R1-combine\2.pkl (query 342)	115/114	1.137	116/114	1.14	117/114	0.884	114	22.8844	115	30.5691	116	21.068	117	14.2771
5	GF03LTE04JW52D_8		277	16612	25	18	5	3	33.3	15958	2	0	1	787.077	2358.21	3	2358.16	0.045	0	42.96	0.012	K	DLYANTVLSGGTTMFPGIADR	M	Oxidation (M)	0.000000000000010000000.0	D:\Chandra\Nea Total iTRAQ\R1-combine\3.pkl (query 1473)	115/114	1.225	116/114	1.226	117/114	1.566	114	51.5864	115	74.244	116	51.0808	117	57.0284
5	GF03LTE04JW52D_8		277	16612	25	18	5	3	33.3	16593	2	0	1	877.772	2630.29	3	2630.36	-0.0682	1	93.4	9.2e-08	R	KDLYANTVLSGGTTMFPGIADR	M	Oxidation (M)	0.0000000000000010000000.0	D:\Chandra\Nea Total iTRAQ\R1-combine\6.pkl (query 379)	115/114	1.047	116/114	0.507	117/114	0.328	114	84.99	115	104.571	116	34.8129	117	19.6639
5	GF03LTE04JW52D_8		277	16612	25	18	5	3	33.3	16594	2	0	1	877.785	2630.33	3	2630.36	-0.0289	1	85.96	5.7e-07	R	KDLYANTVLSGGTTMFPGIADR	M	Oxidation (M)	0.0000000000000010000000.0	D:\Chandra\Nea Total iTRAQ\R1-combine\9.pkl (query 1106)	115/114	0.559	116/114	-0.067	117/114	0.435	114	10.2628	115	6.74465	116	-0.559492	117	3.15264
5	GF03LTE04JW52D_8		277	16612	25	18	5	3	33.3	16595	2	0	1	877.788	2630.34	3	2630.36	-0.0205	1	64.9	7.3e-05	R	KDLYANTVLSGGTTMFPGIADR	M	Oxidation (M)	0.0000000000000010000000.0	D:\Chandra\Nea Total iTRAQ\R1-combine\1.pkl (query 297)	115/114	2.12	116/114	1.543	117/114	0.861	114	15.866	115	39.5284	116	19.7714	117	9.6445
5	GF03LTE04JW52D_8		277	16612	25	18	5	3	33.3	16596	2	0	1	877.791	2630.35	3	2630.36	-0.0118	1	77.35	4.3e-06	R	KDLYANTVLSGGTTMFPGIADR	M	Oxidation (M)	0.0000000000000010000000.0	D:\Chandra\Nea Total iTRAQ\R1-combine\7.pkl (query 377)	115/114	1.202	116/114	0.878	117/114	0.606	114	26.6706	115	37.6836	116	18.9201	117	11.4011
5	GF03LTE04JW52D_8		277	16612	25	18	5	3	33.3	16597	2	0	1	877.791	2630.35	3	2630.36	-0.0115	1	69.2	2.8e-05	R	KDLYANTVLSGGTTMFPGIADR	M	Oxidation (M)	0.0000000000000010000000.0	D:\Chandra\Nea Total iTRAQ\R1-combine\2.pkl (query 301)	115/114	2.074	116/114	0.652	117/114	1.508	114	15.841	115	38.6095	116	8.34323	117	16.8611
5	GF03LTE04JW52D_8		277	16612	25	18	5	3	33.3	16598	2	0	1	658.597	2630.36	4	2630.36	-0.0033	1	51.5	0.0017	R	KDLYANTVLSGGTTMFPGIADR	M	Oxidation (M)	0.0000000000000010000000.0	D:\Chandra\Nea Total iTRAQ\R1-combine\7.pkl (query 1065)	115/114	1.146	116/114	1.185	117/114	1.044	114	129.276	115	174.113	116	123.775	117	95.2796
5	GF03LTE04JW52D_8		277	16612	25	18	5	3	33.3	16599	2	0	1	877.796	2630.37	3	2630.36	0.0035	1	41.63	0.016	R	KDLYANTVLSGGTTMFPGIADR	M	Oxidation (M)	0.0000000000000010000000.0	D:\Chandra\Nea Total iTRAQ\R1-combine\8.pkl (query 1105)	115/114	###	116/114	###	117/114	###	114	0	115	-0.09852	116	3.284	117	-0.14778
5	GF03LTE04JW52D_8		277	16612	25	18	5	3	33.3	16600	2	0	1	877.797	2630.37	3	2630.36	0.0074	1	67.44	4.2e-05	R	KDLYANTVLSGGTTMFPGIADR	M	Oxidation (M)	0.0000000000000010000000.0	D:\Chandra\Nea Total iTRAQ\R1-combine\6.pkl (query 386)	115/114	1.247	116/114	1.317	117/114	0.867	114	21.76	115	31.8911	116	23.1511	117	13.3104
5	GF03LTE04JW52D_8		277	16612	25	18	5	3	33.3	16601	2	0	1	877.799	2630.38	3	2630.36	0.0143	1	54.94	0.00075	R	KDLYANTVLSGGTTMFPGIADR	M	Oxidation (M)	0.0000000000000010000000.0	D:\Chandra\Nea Total iTRAQ\R1-combine\7.pkl (query 1068)	115/114	-42.526	116/114	4.987	117/114	-43.447	114	-0.10406	115	5.1998	116	-0.419208	117	3.1908
5	GF03LTE04JW52D_8		277	16612	25	18	5	3	33.3	16602	2	0	1	877.801	2630.38	3	2630.36	0.0185	1	56.09	0.00057	R	KDLYANTVLSGGTTMFPGIADR	M	Oxidation (M)	0.0000000000000010000000.0	D:\Chandra\Nea Total iTRAQ\R1-combine\2.pkl (query 303)	115/114	0.704	116/114	1.499	117/114	1.328	114	11.1434	115	9.21304	116	13.4944	117	10.4454
5	GF03LTE04JW52D_8		277	16612	25	18	5	3	33.3	16603	2	0	1	658.603	2630.38	4	2630.36	0.0195	1	51.83	0.0015	R	KDLYANTVLSGGTTMFPGIADR	M	Oxidation (M)	0.0000000000000010000000.0	D:\Chandra\Nea Total iTRAQ\R1-combine\6.pkl (query 1608)	115/114	1.062	116/114	0.899	117/114	0.908	114	1072.69	115	1338.14	116	779.005	117	687.099
5	GF03LTE04JW52D_8		277	16612	25	18	5	3	33.3	16606	2	0	1	877.804	2630.39	3	2630.36	0.0293	1	64.73	7.6e-05	R	KDLYANTVLSGGTTMFPGIADR	M	Oxidation (M)	0.0000000000000010000000.0	D:\Chandra\Nea Total iTRAQ\R1-combine\3.pkl (query 926)	115/114	1.387	116/114	0.829	117/114	0.87	114	34.8058	115	56.7322	116	23.3156	117	21.3666
5	GF03LTE04JW52D_8		277	16612	25	18	5	3	33.3	16835	2	0	1	694.628	2774.48	4	2774.46	0.0186	1	39.61	0.022	R	KDLYANTVLSGGTTMFPGIADR	M	Oxidation (M); iTRAQ4plex (Y)	0.0002000000000010000000.0	D:\Chandra\Nea Total iTRAQ\R1-combine\9.pkl (query 340)	115/114	---	116/114	---	117/114	---	114		115		116		117
5	GF03LTE04JW52D_8		277	16612	25	18	5	3	33.3	16836	3	0	1	694.628	2774.48	4	2774.46	0.0186	1	22.78	1.1	R	KDLYANTVLSGGTTMFPGIADR	M	Oxidation (M); iTRAQ4plex (Y)	0.0002000000000010000000.0	D:\Chandra\Nea Total iTRAQ\R1-combine\9.pkl (query 1074)	115/114	---	116/114	---	117/114	---	114		115		116		117		Quantitation summary for protein	115/114	1.022	19	1.191		116/114	1.232
6	isotig02084_1424-69		269	53547	8	5	6	4	16.4	5353	1	1	0	535.321	1068.63	2	1068.61	0.0216	0	29.54	0.25	R	LSVDYGK	K			D:\Chandra\Nea Total iTRAQ\R1-combine\6.pkl (query 261)	115/114	0.987	116/114	1.47	117/114	1.516	114	3161.9	115	3667.95	116	3754.07	117	3383.91
6	isotig02084_1424-69		269	53547	8	5	6	4	16.4	7037	1	1	0	615.381	1228.75	2	1228.71	0.0328	0	28.96	0.24	K	EIIDLVLDR	I			D:\Chandra\Nea Total iTRAQ\R1-combine\3.pkl (query 435)	115/114	---	116/114	---	117/114	---	114		115		116		117
6	isotig02084_1424-69		269	53547	8	5	6	4	16.4	7780	1	1	0	652.394	1302.77	2	1302.78	-0.0024	0	53.31	0.001	K	DVNAAIATIK	T			D:\Chandra\Nea Total iTRAQ\R1-combine\6.pkl (query 1551)	115/114	1.066	116/114	0.929	117/114	1.005	114	1122.91	115	1406.55	116	842.704	117	796.584
6	isotig02084_1424-69		269	53547	8	5	6	4	16.4	13263	1	1	0	621.668	1861.98	3	1861.98	0.0069	0	26.98	0.52	R	NLDIERPTYTNLNR	L			D:\Chandra\Nea Total iTRAQ\R1-combine\6.pkl (query 968)	115/114	1.279	116/114	0.896	117/114	0.974	114	263.849	115	396.464	116	191.03	117	181.457
6	isotig02084_1424-69		269	53547	8	5	6	4	16.4	13264	1	1	0	621.669	1861.99	3	1861.98	0.009	0	52.85	0.0014	R	NLDIERPTYTNLNR	L			D:\Chandra\Nea Total iTRAQ\R1-combine\7.pkl (query 298)	115/114	1.6	116/114	1.061	117/114	0.841	114	128.146	115	240.91	116	109.802	117	76.0498
6	isotig02084_1424-69		269	53547	8	5	6	4	16.4	14648	1	1	0	682.402	2044.18	3	2044.16	0.0238	0	52.36	0.00086	R	IHFPLATYAPVISAEK	A			D:\Chandra\Nea Total iTRAQ\R1-combine\8.pkl (query 1157)	115/114	0.856	116/114	0.465	117/114	0.663	114	31.8124	115	32.0101	116	11.9469	117	14.8804
6	isotig02084_1424-69		269	53547	8	5	6	4	16.4	14963	1	1	0	705.068	2112.18	3	2112.18	0.0011	0	39.23	0.024	K	VGINYQPPTVVPGGDLAK	V			D:\Chandra\Nea Total iTRAQ\R1-combine\7.pkl (query 1058)	115/114	0.944	116/114	0.861	117/114	1.192	114	23.235	115	25.7686	116	16.162	117	19.5462
6	isotig02084_1424-69		269	53547	8	5	6	4	16.4	14964	1	1	0	705.074	2112.2	3	2112.18	0.0185	0	52.34	0.001	K	VGINYQPPTVVPGGDLAK	V			D:\Chandra\Nea Total iTRAQ\R1-combine\6.pkl (query 1604)	115/114	0.816	116/114	1.343	117/114	1.358	114	131.916	115	126.422	116	143.153	117	126.416	Quantitation summary for protein	115/114	1.032	7	1.185		116/114	1.29
7	isotig13361_1568-210		266	53549	9	6	6	5	15.5	5353	1	0	0	535.321	1068.63	2	1068.61	0.0216	0	29.54	0.25	R	LSVDYGK	K			D:\Chandra\Nea Total iTRAQ\R1-combine\6.pkl (query 261)	115/114	0.987	116/114	1.47	117/114	1.516	114	3161.9	115	3667.95	116	3754.07	117	3383.91
7	isotig13361_1568-210		266	53549	9	6	6	5	15.5	6918	1	1	1	608.371	1214.73	2	1214.7	0.0288	0	36.22	0.049	K	EIVDLVLDR	I			D:\Chandra\Nea Total iTRAQ\R1-combine\3.pkl (query 399)	115/114	0.864	116/114	1.928	117/114	1.859	114	257.398	115	261.256	116	400.85	117	337.773
7	isotig13361_1568-210		266	53549	9	6	6	5	15.5	7780	1	0	0	652.394	1302.77	2	1302.78	-0.0024	0	53.31	0.001	K	DVNAAIATIK	T			D:\Chandra\Nea Total iTRAQ\R1-combine\6.pkl (query 1551)	115/114	1.066	116/114	0.929	117/114	1.005	114	1122.91	115	1406.55	116	842.704	117	796.584
7	isotig13361_1568-210		266	53549	9	6	6	5	15.5	11805	1	1	0	566.991	1697.95	3	1697.97	-0.0188	0	41.62	0.016	R	QLFHPEQLITGK	E			D:\Chandra\Nea Total iTRAQ\R1-combine\8.pkl (query 370)	115/114	1.1	116/114	0.984	117/114	1.158	114	153.656	115	198.564	116	122.118	117	125.574
7	isotig13361_1568-210		266	53549	9	6	6	5	15.5	11807	1	1	0	567.003	1697.99	3	1697.97	0.0154	0	29.03	0.24	R	QLFHPEQLITGK	E			D:\Chandra\Nea Total iTRAQ\R1-combine\9.pkl (query 1089)	115/114	-41.577	116/114	-41.715	117/114	-30.541	114	-0.3524	115	17.2161	116	11.875	117	7.59583
7	isotig13361_1568-210		266	53549	9	6	6	5	15.5	13263	1	0	0	621.668	1861.98	3	1861.98	0.0069	0	26.98	0.52	R	NLDIERPTYTNLNR	L			D:\Chandra\Nea Total iTRAQ\R1-combine\6.pkl (query 968)	115/114	1.279	116/114	0.896	117/114	0.974	114	263.849	115	396.464	116	191.03	117	181.457
7	isotig13361_1568-210		266	53549	9	6	6	5	15.5	13264	1	0	0	621.669	1861.99	3	1861.98	0.009	0	52.85	0.0014	R	NLDIERPTYTNLNR	L			D:\Chandra\Nea Total iTRAQ\R1-combine\7.pkl (query 298)	115/114	1.6	116/114	1.061	117/114	0.841	114	128.146	115	240.91	116	109.802	117	76.0498
7	isotig13361_1568-210		266	53549	9	6	6	5	15.5	14963	1	0	0	705.068	2112.18	3	2112.18	0.0011	0	39.23	0.024	K	VGINYQPPTVVPGGDLAK	V			D:\Chandra\Nea Total iTRAQ\R1-combine\7.pkl (query 1058)	115/114	0.944	116/114	0.861	117/114	1.192	114	23.235	115	25.7686	116	16.162	117	19.5462
7	isotig13361_1568-210		266	53549	9	6	6	5	15.5	14964	1	0	0	705.074	2112.2	3	2112.18	0.0185	0	52.34	0.001	K	VGINYQPPTVVPGGDLAK	V			D:\Chandra\Nea Total iTRAQ\R1-combine\6.pkl (query 1604)	115/114	0.816	116/114	1.343	117/114	1.358	114	131.916	115	126.422	116	143.153	117	126.416	Quantitation summary for protein	115/114	1.026	8	1.156		116/114	1.317
8	contig01907_1377-25		252	53390	8	5	6	4	16	5353	1	0	0	535.321	1068.63	2	1068.61	0.0216	0	29.54	0.25	R	LSVDYGK	K			D:\Chandra\Nea Total iTRAQ\R1-combine\6.pkl (query 261)	115/114	0.987	116/114	1.47	117/114	1.516	114	3161.9	115	3667.95	116	3754.07	117	3383.91
8	contig01907_1377-25		252	53390	8	5	6	4	16	6918	5	0	1	608.371	1214.73	2	1214.7	0.0288	0	23.1	1	K	EIIDVVLDR	A			D:\Chandra\Nea Total iTRAQ\R1-combine\3.pkl (query 399)	115/114	---	116/114	---	117/114	---	114		115		116		117
8	contig01907_1377-25		252	53390	8	5	6	4	16	7780	1	0	0	652.394	1302.77	2	1302.78	-0.0024	0	53.31	0.001	K	DVNAAIATIK	T			D:\Chandra\Nea Total iTRAQ\R1-combine\6.pkl (query 1551)	115/114	1.066	116/114	0.929	117/114	1.005	114	1122.91	115	1406.55	116	842.704	117	796.584
8	contig01907_1377-25		252	53390	8	5	6	4	16	11805	1	0	0	566.991	1697.95	3	1697.97	-0.0188	0	41.62	0.016	R	QLFHPEQLITGK	E			D:\Chandra\Nea Total iTRAQ\R1-combine\8.pkl (query 370)	115/114	1.1	116/114	0.984	117/114	1.158	114	153.656	115	198.564	116	122.118	117	125.574
8	contig01907_1377-25		252	53390	8	5	6	4	16	11807	1	0	0	567.003	1697.99	3	1697.97	0.0154	0	29.03	0.24	R	QLFHPEQLITGK	E			D:\Chandra\Nea Total iTRAQ\R1-combine\9.pkl (query 1089)	115/114	-41.577	116/114	-41.715	117/114	-30.541	114	-0.3524	115	17.2161	116	11.875	117	7.59583
8	contig01907_1377-25		252	53390	8	5	6	4	16	14648	1	0	0	682.402	2044.18	3	2044.16	0.0238	0	52.36	0.00086	R	IHFPLATYAPVISAEK	A			D:\Chandra\Nea Total iTRAQ\R1-combine\8.pkl (query 1157)	115/114	0.856	116/114	0.465	117/114	0.663	114	31.8124	115	32.0101	116	11.9469	117	14.8804
8	contig01907_1377-25		252	53390	8	5	6	4	16	14963	1	0	0	705.068	2112.18	3	2112.18	0.0011	0	39.23	0.024	K	VGINYQPPTVVPGGDLAK	V			D:\Chandra\Nea Total iTRAQ\R1-combine\7.pkl (query 1058)	115/114	0.944	116/114	0.861	117/114	1.192	114	23.235	115	25.7686	116	16.162	117	19.5462
8	contig01907_1377-25		252	53390	8	5	6	4	16	14964	1	0	0	705.074	2112.2	3	2112.18	0.0185	0	52.34	0.001	K	VGINYQPPTVVPGGDLAK	V			D:\Chandra\Nea Total iTRAQ\R1-combine\6.pkl (query 1604)	115/114	0.816	116/114	1.343	117/114	1.358	114	131.916	115	126.422	116	143.153	117	126.416	Quantitation summary for protein	115/114	1.004	6	1.093		116/114	1.309
9	isotig05207_82-1074		176	38938	6	3	4	3	14.8	5353	1	0	0	535.321	1068.63	2	1068.61	0.0216	0	29.54	0.25	R	LSVDYGK	K			D:\Chandra\Nea Total iTRAQ\R1-combine\6.pkl (query 261)	115/114	0.987	116/114	1.47	117/114	1.516	114	3161.9	115	3667.95	116	3754.07	117	3383.91
9	isotig05207_82-1074		176	38938	6	3	4	3	14.8	11805	1	0	0	566.991	1697.95	3	1697.97	-0.0188	0	41.62	0.016	R	QLFHPEQLITGK	E			D:\Chandra\Nea Total iTRAQ\R1-combine\8.pkl (query 370)	115/114	1.1	116/114	0.984	117/114	1.158	114	153.656	115	198.564	116	122.118	117	125.574
9	isotig05207_82-1074		176	38938	6	3	4	3	14.8	11807	1	0	0	567.003	1697.99	3	1697.97	0.0154	0	29.03	0.24	R	QLFHPEQLITGK	E			D:\Chandra\Nea Total iTRAQ\R1-combine\9.pkl (query 1089)	115/114	-41.577	116/114	-41.715	117/114	-30.541	114	-0.3524	115	17.2161	116	11.875	117	7.59583
9	isotig05207_82-1074		176	38938	6	3	4	3	14.8	13263	1	0	0	621.668	1861.98	3	1861.98	0.0069	0	26.98	0.52	R	NLDIERPTYTNLNR	L			D:\Chandra\Nea Total iTRAQ\R1-combine\6.pkl (query 968)	115/114	1.279	116/114	0.896	117/114	0.974	114	263.849	115	396.464	116	191.03	117	181.457
9	isotig05207_82-1074		176	38938	6	3	4	3	14.8	13264	1	0	0	621.669	1861.99	3	1861.98	0.009	0	52.85	0.0014	R	NLDIERPTYTNLNR	L			D:\Chandra\Nea Total iTRAQ\R1-combine\7.pkl (query 298)	115/114	1.6	116/114	1.061	117/114	0.841	114	128.146	115	240.91	116	109.802	117	76.0498
9	isotig05207_82-1074		176	38938	6	3	4	3	14.8	14648	1	0	0	682.402	2044.18	3	2044.16	0.0238	0	52.36	0.00086	R	IHFPLATYAPVISAEK	A			D:\Chandra\Nea Total iTRAQ\R1-combine\8.pkl (query 1157)	115/114	0.856	116/114	0.465	117/114	0.663	114	31.8124	115	32.0101	116	11.9469	117	14.8804	Quantitation summary for protein	115/114	1.032	5	1.231		116/114	1.387
10	GG7OGXE02D8WLX_13		171	21029	15	8	4	3	18.5	2721	1	1	1	475.797	949.579	2	949.569	0.0107	0	23.19	1.4	K	ETTAIK	A			D:\Chandra\Nea Total iTRAQ\R1-combine\6.pkl (query 197)	115/114	---	116/114	---	117/114	---	114		115		116		117
10	GG7OGXE02D8WLX_13		171	21029	15	8	4	3	18.5	6279	1	1	1	573.315	1144.62	2	1144.64	-0.0221	0	26.77	0.48	R	FASYIEK	V			D:\Chandra\Nea Total iTRAQ\R1-combine\6.pkl (query 983)	115/114	0.873	116/114	1.128	117/114	1.153	114	3605.88	115	3699.83	116	3286.18	117	2935.51
10	GG7OGXE02D8WLX_13		171	21029	15	8	4	3	18.5	6280	1	1	1	573.318	1144.62	2	1144.64	-0.0151	0	27.57	0.4	R	FASYIEK	V			D:\Chandra\Nea Total iTRAQ\R1-combine\1.pkl (query 231)	115/114	0.949	116/114	1.105	117/114	1.1	114	5779.25	115	6441.88	116	5158.43	117	4487.37
10	GG7OGXE02D8WLX_13		171	21029	15	8	4	3	18.5	6281	1	1	1	573.318	1144.62	2	1144.64	-0.0149	0	41.58	0.016	R	FASYIEK	V			D:\Chandra\Nea Total iTRAQ\R1-combine\2.pkl (query 234)	115/114	0.986	116/114	1.091	117/114	1.094	114	6223.57	115	7210.97	116	5483.9	117	4804.13
10	GG7OGXE02D8WLX_13		171	21029	15	8	4	3	18.5	6282	1	1	1	573.322	1144.63	2	1144.64	-0.0087	0	22.73	1.3	R	FASYIEK	V			D:\Chandra\Nea Total iTRAQ\R1-combine\10.pkl (query 1610)	115/114	---	116/114	---	117/114	---	114		115		116		117
10	GG7OGXE02D8WLX_13		171	21029	15	8	4	3	18.5	6283	1	1	1	573.324	1144.63	2	1144.64	-0.0037	0	34.66	0.081	R	FASYIEK	V			D:\Chandra\Nea Total iTRAQ\R1-combine\5.pkl (query 294)	115/114	0.947	116/114	1.07	117/114	1.127	114	13387.4	115	14894.6	116	11567.2	117	10648.4
10	GG7OGXE02D8WLX_13		171	21029	15	8	4	3	18.5	6284	1	1	1	573.33	1144.64	2	1144.64	0.0077	0	23.03	1.2	R	FASYIEK	V			D:\Chandra\Nea Total iTRAQ\R1-combine\1.pkl (query 709)	115/114	---	116/114	---	117/114	---	114		115		116		117
10	GG7OGXE02D8WLX_13		171	21029	15	8	4	3	18.5	6285	1	1	1	573.336	1144.66	2	1144.64	0.0195	0	23.29	1	R	FASYIEK	V			D:\Chandra\Nea Total iTRAQ\R1-combine\3.pkl (query 270)	115/114	0.978	116/114	0.953	117/114	0.953	114	8342.92	115	9589.4	116	6422.09	117	5611.69
10	GG7OGXE02D8WLX_13		171	21029	15	8	4	3	18.5	6286	1	1	1	573.336	1144.66	2	1144.64	0.0207	0	41.21	0.016	R	FASYIEK	V			D:\Chandra\Nea Total iTRAQ\R1-combine\7.pkl (query 313)	115/114	0.879	116/114	1.035	117/114	1.087	114	1332.12	115	1375.39	116	1113.47	117	1021.99
10	GG7OGXE02D8WLX_13		171	21029	15	8	4	3	18.5	6456	1	1	1	582.775	1163.54	2	1163.54	0.0002	0	38.95	0.0067	K	DMQDLNER	F			D:\Chandra\Nea Total iTRAQ\R1-combine\3.pkl (query 1284)	115/114	0.954	116/114	0.977	117/114	1.21	114	505.182	115	566.343	116	398.852	117	431.241
10	GG7OGXE02D8WLX_13		171	21029	15	8	4	3	18.5	9333	1	1	1	720.844	1439.67	2	1439.68	-0.0106	0	67.14	1.7e-05	K	AMYQAELDEAR	R			D:\Chandra\Nea Total iTRAQ\R1-combine\4.pkl (query 259)	115/114	1.06	116/114	1.032	117/114	1.003	114	7252.27	115	9036.9	116	6048.69	117	5132.67
10	GG7OGXE02D8WLX_13		171	21029	15	8	4	3	18.5	9334	1	1	1	720.85	1439.68	2	1439.68	0.0012	0	65.89	2.8e-05	K	AMYQAELDEAR	R			D:\Chandra\Nea Total iTRAQ\R1-combine\3.pkl (query 253)	115/114	1.053	116/114	1.173	117/114	1.15	114	2298.72	115	2843.78	116	2178.05	117	1866.18
10	GG7OGXE02D8WLX_13		171	21029	15	8	4	3	18.5	9335	1	1	1	720.867	1439.72	2	1439.68	0.035	0	49.36	0.0021	K	AMYQAELDEAR	R			D:\Chandra\Nea Total iTRAQ\R1-combine\2.pkl (query 734)	115/114	1.041	116/114	1.364	117/114	1.713	114	1511.06	115	1847.82	116	1664.7	117	1827.13
10	GG7OGXE02D8WLX_13		171	21029	15	8	4	3	18.5	9336	1	1	1	720.869	1439.72	2	1439.68	0.0394	0	45.56	0.0053	K	AMYQAELDEAR	R			D:\Chandra\Nea Total iTRAQ\R1-combine\1.pkl (query 210)	115/114	1.027	116/114	1.469	117/114	1.827	114	1337.2	115	1613.68	116	1587.1	117	1723.76
10	GG7OGXE02D8WLX_13		171	21029	15	8	4	3	18.5	9520	1	1	1	728.848	1455.68	2	1455.68	0.0037	0	42.34	0.0053	K	AMYQAELDEAR	R	Oxidation (M)	0.01000000000.0	D:\Chandra\Nea Total iTRAQ\R1-combine\3.pkl (query 812)	115/114	0.859	116/114	1.072	117/114	1.327	114	586.789	115	592.525	116	508.13	117	549.552	Quantitation summary for protein	115/114	0.974	12	1.028	*	116/114	1.078
11	contig03461_210-599		160	17128	9	3	4	2	26.2	2146	1	1	1	461.221	920.428	2	920.432	-0.0039	0	26.63	0.093	K	AADESER	-			D:\Chandra\Nea Total iTRAQ\R1-combine\3.pkl (query 24)	115/114	---	116/114	---	117/114	---	114		115		116		117
11	contig03461_210-599		160	17128	9	3	4	2	26.2	3277	1	1	1	482.779	963.544	2	963.548	-0.0038	0	29.72	0.25	K	LEEASK	A			D:\Chandra\Nea Total iTRAQ\R1-combine\4.pkl (query 1395)	115/114	---	116/114	---	117/114	---	114		115		116		117
11	contig03461_210-599		160	17128	9	3	4	2	26.2	11236	1	1	1	822.437	1642.86	2	1642.88	-0.016	0	34.07	0.093	K	QLANAEGEVQALTR	R			D:\Chandra\Nea Total iTRAQ\R1-combine\2.pkl (query 806)	115/114	1.424	116/114	0.612	117/114	0.569	114	494.477	115	827.543	116	244.507	117	198.4
11	contig03461_210-599		160	17128	9	3	4	2	26.2	11238	1	1	1	822.45	1642.89	2	1642.88	0.01	0	40.94	0.02	K	QLANAEGEVQALTR	R			D:\Chandra\Nea Total iTRAQ\R1-combine\3.pkl (query 910)	115/114	1.101	116/114	0.787	117/114	0.777	114	1126.95	115	1458.5	116	716.513	117	618.105
11	contig03461_210-599		160	17128	9	3	4	2	26.2	11240	1	1	1	822.462	1642.91	2	1642.88	0.034	0	53.86	0.00099	K	QLANAEGEVQALTR	R			D:\Chandra\Nea Total iTRAQ\R1-combine\4.pkl (query 322)	115/114	1.456	116/114	0.536	117/114	0.478	114	3412.34	115	5836.2	116	1477.44	117	1150.5
11	contig03461_210-599		160	17128	9	3	4	2	26.2	13277	1	1	1	622.674	1865	3	1865.05	-0.0457	1	49.62	0.0029	R	LQSATEKLEEASK	A			D:\Chandra\Nea Total iTRAQ\R1-combine\4.pkl (query 1461)	115/114	0.849	116/114	0.572	117/114	0.58	114	2626.15	115	2619.84	116	1212.55	117	1075.65
11	contig03461_210-599		160	17128	9	3	4	2	26.2	13281	1	1	1	933.529	1865.04	2	1865.05	-0.0032	1	24.32	0.95	R	LQSATEKLEEASK	A			D:\Chandra\Nea Total iTRAQ\R1-combine\4.pkl (query 893)	115/114	0.897	116/114	0.746	117/114	0.714	114	1242.02	115	1309.13	116	748.409	117	626.097
11	contig03461_210-599		160	17128	9	3	4	2	26.2	13282	1	1	1	622.689	1865.04	3	1865.05	-0.0022	1	23.33	1.2	R	LQSATEKLEEASK	A			D:\Chandra\Nea Total iTRAQ\R1-combine\2.pkl (query 1186)	115/114	0.793	116/114	0.586	117/114	0.682	114	277.302	115	258.472	116	131.333	117	133.494
11	contig03461_210-599		160	17128	9	3	4	2	26.2	13283	1	1	1	622.697	1865.07	3	1865.05	0.0218	1	24.72	0.7	R	LQSATEKLEEASK	A			D:\Chandra\Nea Total iTRAQ\R1-combine\1.pkl (query 208)	115/114	0.782	116/114	0.718	117/114	0.655	114	191.472	115	176.02	116	111.132	117	88.5348	Quantitation summary for protein	115/114	1.134	7	1.143		116/114	0.613
12	isotig08714_1743-532		160	51676	16	15	2	2	7.2	12440	1	1	1	883.403	1764.79	2	1764.83	-0.0347	0	94.96	1.6e-08	R	EEQAEADGTAEAEK	A			D:\Chandra\Nea Total iTRAQ\R1-combine\2.pkl (query 129)	115/114	0.969	116/114	0.93	117/114	0.885	114	605.264	115	689.402	116	454.907	117	378.238
12	isotig08714_1743-532		160	51676	16	15	2	2	7.2	12441	1	1	1	589.274	1764.8	3	1764.83	-0.0261	0	49.13	0.00073	R	EEQAEADGTAEAEK	A			D:\Chandra\Nea Total iTRAQ\R1-combine\2.pkl (query 650)	115/114	0.892	116/114	0.574	117/114	0.528	114	54.4548	115	57.0617	116	25.2402	117	20.3045
12	isotig08714_1743-532		160	51676	16	15	2	2	7.2	12442	1	1	1	589.279	1764.81	3	1764.83	-0.0114	0	49.06	0.00098	R	EEQAEADGTAEAEK	A			D:\Chandra\Nea Total iTRAQ\R1-combine\3.pkl (query 765)	115/114	0.929	116/114	0.941	117/114	1.022	114	173.02	115	188.78	116	131.564	117	124.809
12	isotig08714_1743-532		160	51676	16	15	2	2	7.2	12443	1	1	1	589.28	1764.82	3	1764.83	-0.0072	0	56.25	0.0002	R	EEQAEADGTAEAEK	A			D:\Chandra\Nea Total iTRAQ\R1-combine\1.pkl (query 599)	115/114	1.326	116/114	1.461	117/114	1.084	114	32.2596	115	50.2587	116	38.0771	117	24.6772
12	isotig08714_1743-532		160	51676	16	15	2	2	7.2	12444	1	1	1	883.418	1764.82	2	1764.83	-0.0045	0	83.51	3.9e-07	R	EEQAEADGTAEAEK	A			D:\Chandra\Nea Total iTRAQ\R1-combine\1.pkl (query 124)	115/114	0.86	116/114	0.897	117/114	0.863	114	284.267	115	287.39	116	206.041	117	173.074
12	isotig08714_1743-532		160	51676	16	15	2	2	7.2	12445	1	1	1	883.423	1764.83	2	1764.83	0.0063	0	74.01	4.2e-06	R	EEQAEADGTAEAEK	A			D:\Chandra\Nea Total iTRAQ\R1-combine\3.pkl (query 183)	115/114	0.788	116/114	0.724	117/114	0.55	114	142.726	115	132.223	116	83.5008	117	55.386
12	isotig08714_1743-532		160	51676	16	15	2	2	7.2	12446	1	1	1	883.423	1764.83	2	1764.83	0.0063	0	93.06	5.2e-08	R	EEQAEADGTAEAEK	A			D:\Chandra\Nea Total iTRAQ\R1-combine\1.pkl (query 1006)	115/114	1.043	116/114	0.992	117/114	1.033	114	510.679	115	625.836	116	409.075	117	372.373
12	isotig08714_1743-532		160	51676	16	15	2	2	7.2	12447	1	1	1	883.426	1764.84	2	1764.83	0.0113	0	75.68	3e-06	R	EEQAEADGTAEAEK	A			D:\Chandra\Nea Total iTRAQ\R1-combine\4.pkl (query 199)	115/114	0.963	116/114	0.83	117/114	0.907	114	759.444	115	859.712	116	509.289	117	486.217
12	isotig08714_1743-532		160	51676	16	15	2	2	7.2	12449	1	1	1	589.296	1764.87	3	1764.83	0.0414	0	44.75	0.0054	R	EEQAEADGTAEAEK	A			D:\Chandra\Nea Total iTRAQ\R1-combine\4.pkl (query 834)	115/114	0.852	116/114	0.822	117/114	0.851	114	106.002	115	106.07	116	70.3634	117	63.6881
12	isotig08714_1743-532		160	51676	16	15	2	2	7.2	12497	1	1	1	589.613	1765.82	3	1764.83	0.9921	0	35.69	0.022	R	EEQAEADGTAEAEK	A			D:\Chandra\Nea Total iTRAQ\R1-combine\3.pkl (query 187)	115/114	0.79	116/114	0.776	117/114	-0.045	114	18.3302	115	17.0099	116	11.4872	117	-0.58369
12	isotig08714_1743-532		160	51676	16	15	2	2	7.2	12953	1	1	0	905.445	1808.87	2	1808.92	-0.0435	0	64.77	4.7e-05	R	ENQSMLITGESGAGK	T			D:\Chandra\Nea Total iTRAQ\R1-combine\4.pkl (query 247)	115/114	1.183	116/114	0.722	117/114	0.721	114	3628.96	115	5043.14	116	2117.61	117	1847.28
12	isotig08714_1743-532		160	51676	16	15	2	2	7.2	12954	1	1	0	905.466	1808.92	2	1808.92	-0.0011	0	50.66	0.0018	R	ENQSMLITGESGAGK	T			D:\Chandra\Nea Total iTRAQ\R1-combine\3.pkl (query 1325)	115/114	0.939	116/114	0.847	117/114	0.88	114	596.328	115	658.225	116	408.152	117	370.478
12	isotig08714_1743-532		160	51676	16	15	2	2	7.2	12955	1	1	0	603.982	1808.92	3	1808.92	0.0051	0	35.29	0.065	R	ENQSMLITGESGAGK	T			D:\Chandra\Nea Total iTRAQ\R1-combine\2.pkl (query 1174)	115/114	1.094	116/114	0.815	117/114	0.974	114	296.963	115	381.813	116	195.559	117	204.154
12	isotig08714_1743-532		160	51676	16	15	2	2	7.2	12956	1	1	0	603.984	1808.93	3	1808.92	0.0129	0	54.9	0.00074	R	ENQSMLITGESGAGK	T			D:\Chandra\Nea Total iTRAQ\R1-combine\4.pkl (query 248)	115/114	1.019	116/114	0.684	117/114	0.808	114	840.319	115	1006.6	116	464.611	117	479.184
12	isotig08714_1743-532		160	51676	16	15	2	2	7.2	13080	1	1	0	609.311	1824.91	3	1824.91	-0.0019	0	50.86	0.0015	R	ENQSMLITGESGAGK	T	Oxidation (M)	0.000010000000000.0	D:\Chandra\Nea Total iTRAQ\R1-combine\2.pkl (query 690)	115/114	1.048	116/114	1.183	117/114	1.157	114	69.333	115	85.3731	116	66.2401	117	56.6314
12	isotig08714_1743-532		160	51676	16	15	2	2	7.2	13081	1	1	0	609.316	1824.93	3	1824.91	0.0125	0	37.44	0.036	R	ENQSMLITGESGAGK	T	Oxidation (M)	0.000010000000000.0	D:\Chandra\Nea Total iTRAQ\R1-combine\1.pkl (query 640)	115/114	1.036	116/114	1.213	117/114	1.117	114	64.6432	115	78.6618	116	63.3206	117	50.9797	Quantitation summary for protein	115/114	1.068	16	1.07		116/114	0.795
13	GG7OGXE02EAQVW_3		154	7550	10	9	3	3	46.3	6004	1	0	0	560.775	1119.54	2	1119.54	-0.0072	0	56.24	0.0002	K	AGFAGDDAPR	A			D:\Chandra\Nea Total iTRAQ\R1-combine\3.pkl (query 784)	115/114	0.885	116/114	0.86	117/114	0.784	114	553.162	115	575.199	116	384.491	117	305.99
13	GG7OGXE02EAQVW_3		154	7550	10	9	3	3	46.3	6005	1	0	0	560.779	1119.54	2	1119.54	-0.0006	0	62.27	5.8e-05	K	AGFAGDDAPR	A			D:\Chandra\Nea Total iTRAQ\R1-combine\1.pkl (query 1027)	115/114	0.947	116/114	0.826	117/114	0.914	114	410.283	115	456.396	116	273.893	117	264.613
13	GG7OGXE02EAQVW_3		154	7550	10	9	3	3	46.3	6006	1	0	0	560.785	1119.56	2	1119.54	0.0122	0	57.86	0.00021	K	AGFAGDDAPR	A			D:\Chandra\Nea Total iTRAQ\R1-combine\2.pkl (query 670)	115/114	0.947	116/114	1.026	117/114	1.101	114	264.446	115	294.123	116	219.092	117	205.495
13	GG7OGXE02EAQVW_3		154	7550	10	9	3	3	46.3	6643	1	1	1	594.286	1186.56	2	1186.57	-0.0143	0	42.41	0.0044	R	HQGVMVGMGQ	-			D:\Chandra\Nea Total iTRAQ\R1-combine\8.pkl (query 259)	115/114	0.856	116/114	0.741	117/114	0.709	114	2646.02	115	2660.21	116	1584.21	117	1323.36
13	GG7OGXE02EAQVW_3		154	7550	10	9	3	3	46.3	6644	1	1	1	594.297	1186.58	2	1186.57	0.0081	0	31.6	0.078	R	HQGVMVGMGQ	-			D:\Chandra\Nea Total iTRAQ\R1-combine\8.pkl (query 1552)	115/114	---	116/114	---	117/114	---	114		115		116		117
13	GG7OGXE02EAQVW_3		154	7550	10	9	3	3	46.3	6652	1	1	1	594.796	1187.58	2	1186.57	1.0069	0	45.59	0.0029	R	HQGVMVGMGQ	-			D:\Chandra\Nea Total iTRAQ\R1-combine\8.pkl (query 981)	115/114	0.826	116/114	0.709	117/114	0.586	114	651.426	115	632.149	116	372.853	117	269.538
13	GG7OGXE02EAQVW_3		154	7550	10	9	3	3	46.3	6737	1	1	1	602.299	1202.58	2	1202.57	0.0178	0	37.61	0.021	R	HQGVMVGMGQ	-	Oxidation (M)	0.0000100000.0	D:\Chandra\Nea Total iTRAQ\R1-combine\8.pkl (query 227)	115/114	0.897	116/114	1.398	117/114	1.108	114	174.07	115	183.527	116	196.574	117	136.075
13	GG7OGXE02EAQVW_3		154	7550	10	9	3	3	46.3	8212	1	0	0	448.264	1341.77	3	1341.8	-0.0295	0	46.33	0.0059	R	AVFPSIVGRPR	H			D:\Chandra\Nea Total iTRAQ\R1-combine\1.pkl (query 242)	115/114	0.928	116/114	0.209	117/114	0.25	114	38.87	115	42.3626	116	6.56298	117	6.86648
13	GG7OGXE02EAQVW_3		154	7550	10	9	3	3	46.3	8213	1	0	0	448.266	1341.78	3	1341.8	-0.0253	0	36	0.062	R	AVFPSIVGRPR	H			D:\Chandra\Nea Total iTRAQ\R1-combine\2.pkl (query 765)	115/114	0.992	116/114	0.349	117/114	0.24	114	34.057	115	39.7138	116	9.60567	117	5.7608
13	GG7OGXE02EAQVW_3		154	7550	10	9	3	3	46.3	8214	1	0	0	448.273	1341.8	3	1341.8	-0.0025	0	43.02	0.01	R	AVFPSIVGRPR	H			D:\Chandra\Nea Total iTRAQ\R1-combine\3.pkl (query 278)	115/114	1.127	116/114	0.356	117/114	0.314	114	86.504	115	114.554	116	24.847	117	19.1693	Quantitation summary for protein	115/114	0.875	9	1.053	*	116/114	0.783
14	GGB57GC02EB6GL_9		153	19011	6	2	4	2	26.4	5353	1	0	0	535.321	1068.63	2	1068.61	0.0216	0	29.54	0.25	R	LSVDYGK	K			D:\Chandra\Nea Total iTRAQ\R1-combine\6.pkl (query 261)	115/114	0.987	116/114	1.47	117/114	1.516	114	3161.9	115	3667.95	116	3754.07	117	3383.91
14	GGB57GC02EB6GL_9		153	19011	6	2	4	2	26.4	7037	1	0	0	615.381	1228.75	2	1228.71	0.0328	0	28.96	0.24	K	EIIDLVLDR	I			D:\Chandra\Nea Total iTRAQ\R1-combine\3.pkl (query 435)	115/114	---	116/114	---	117/114	---	114		115		116		117
14	GGB57GC02EB6GL_9		153	19011	6	2	4	2	26.4	11805	1	0	0	566.991	1697.95	3	1697.97	-0.0188	0	41.62	0.016	R	QLFHPEQLITGK	E			D:\Chandra\Nea Total iTRAQ\R1-combine\8.pkl (query 370)	115/114	1.1	116/114	0.984	117/114	1.158	114	153.656	115	198.564	116	122.118	117	125.574
14	GGB57GC02EB6GL_9		153	19011	6	2	4	2	26.4	11807	1	0	0	567.003	1697.99	3	1697.97	0.0154	0	29.03	0.24	R	QLFHPEQLITGK	E			D:\Chandra\Nea Total iTRAQ\R1-combine\9.pkl (query 1089)	115/114	-41.577	116/114	-41.715	117/114	-30.541	114	-0.3524	115	17.2161	116	11.875	117	7.59583
14	GGB57GC02EB6GL_9		153	19011	6	2	4	2	26.4	13263	1	0	0	621.668	1861.98	3	1861.98	0.0069	0	26.98	0.52	R	NLDIERPTYTNLNR	L			D:\Chandra\Nea Total iTRAQ\R1-combine\6.pkl (query 968)	115/114	1.279	116/114	0.896	117/114	0.974	114	263.849	115	396.464	116	191.03	117	181.457
14	GGB57GC02EB6GL_9		153	19011	6	2	4	2	26.4	13264	1	0	0	621.669	1861.99	3	1861.98	0.009	0	52.85	0.0014	R	NLDIERPTYTNLNR	L			D:\Chandra\Nea Total iTRAQ\R1-combine\7.pkl (query 298)	115/114	1.6	116/114	1.061	117/114	0.841	114	128.146	115	240.91	116	109.802	117	76.0498	Quantitation summary for protein	115/114	1.034	4	1.199		116/114	1.395
15	isotig15406_817-2		147	31735	6	2	4	2	15.1	5353	1	0	0	535.321	1068.63	2	1068.61	0.0216	0	29.54	0.25	R	LSVDYGK	K			D:\Chandra\Nea Total iTRAQ\R1-combine\6.pkl (query 261)	115/114	0.987	116/114	1.47	117/114	1.516	114	3161.9	115	3667.95	116	3754.07	117	3383.91
15	isotig15406_817-2		147	31735	6	2	4	2	15.1	5869	1	1	1	553.815	1105.62	2	1104.61	1.0067	0	22.58	1.5	R	IHFPLATY	-			D:\Chandra\Nea Total iTRAQ\R1-combine\8.pkl (query 1148)	115/114	---	116/114	---	117/114	---	114		115		116		117
15	isotig15406_817-2		147	31735	6	2	4	2	15.1	11805	1	0	0	566.991	1697.95	3	1697.97	-0.0188	0	41.62	0.016	R	QLFHPEQLITGK	E			D:\Chandra\Nea Total iTRAQ\R1-combine\8.pkl (query 370)	115/114	1.1	116/114	0.984	117/114	1.158	114	153.656	115	198.564	116	122.118	117	125.574
15	isotig15406_817-2		147	31735	6	2	4	2	15.1	11807	1	0	0	567.003	1697.99	3	1697.97	0.0154	0	29.03	0.24	R	QLFHPEQLITGK	E			D:\Chandra\Nea Total iTRAQ\R1-combine\9.pkl (query 1089)	115/114	-41.577	116/114	-41.715	117/114	-30.541	114	-0.3524	115	17.2161	116	11.875	117	7.59583
15	isotig15406_817-2		147	31735	6	2	4	2	15.1	13263	1	0	0	621.668	1861.98	3	1861.98	0.0069	0	26.98	0.52	R	NLDIERPTYTNLNR	L			D:\Chandra\Nea Total iTRAQ\R1-combine\6.pkl (query 968)	115/114	1.279	116/114	0.896	117/114	0.974	114	263.849	115	396.464	116	191.03	117	181.457
15	isotig15406_817-2		147	31735	6	2	4	2	15.1	13264	1	0	0	621.669	1861.99	3	1861.98	0.009	0	52.85	0.0014	R	NLDIERPTYTNLNR	L			D:\Chandra\Nea Total iTRAQ\R1-combine\7.pkl (query 298)	115/114	1.6	116/114	1.061	117/114	0.841	114	128.146	115	240.91	116	109.802	117	76.0498	Quantitation summary for protein	115/114	1.034	4	1.199		116/114	1.395
16	GH8N3EB01B0MWE_5		140	15185	25	18	3	3	26.2	7472	1	0	0	638.801	1275.59	2	1275.62	-0.0349	0	49.82	0.00062	R	GYSFTTTAER	E			D:\Chandra\Nea Total iTRAQ\R1-combine\1.pkl (query 180)	115/114	1.838	116/114	1.049	117/114	0.873	114	2263.77	115	4890.18	116	1918.82	117	1394.93
16	GH8N3EB01B0MWE_5		140	15185	25	18	3	3	26.2	7473	1	0	0	638.809	1275.6	2	1275.62	-0.0177	0	49.4	0.00098	R	GYSFTTTAER	E			D:\Chandra\Nea Total iTRAQ\R1-combine\5.pkl (query 248)	115/114	1.734	116/114	1.104	117/114	0.842	114	5138.83	115	10468	116	4582.85	117	3053.06
16	GH8N3EB01B0MWE_5		140	15185	25	18	3	3	26.2	7474	1	0	0	638.818	1275.62	2	1275.62	-0.0001	0	32.71	0.061	R	GYSFTTTAER	E			D:\Chandra\Nea Total iTRAQ\R1-combine\3.pkl (query 1313)	115/114	1.271	116/114	1.327	117/114	1.254	114	863.026	115	1289.27	116	925.107	117	764.093
16	GH8N3EB01B0MWE_5		140	15185	25	18	3	3	26.2	7475	1	0	0	638.819	1275.62	2	1275.62	0.0017	0	47.74	0.002	R	GYSFTTTAER	E			D:\Chandra\Nea Total iTRAQ\R1-combine\7.pkl (query 264)	115/114	1.808	116/114	1.08	117/114	0.837	114	688.179	115	1462.06	116	600.156	117	406.565
16	GH8N3EB01B0MWE_5		140	15185	25	18	3	3	26.2	7476	1	0	0	638.819	1275.62	2	1275.62	0.0023	0	41.08	0.0093	R	GYSFTTTAER	E			D:\Chandra\Nea Total iTRAQ\R1-combine\8.pkl (query 1555)	115/114	1.501	116/114	1.148	117/114	1.04	114	457.339	115	806.623	116	424.231	117	335.816
16	GH8N3EB01B0MWE_5		140	15185	25	18	3	3	26.2	7477	1	0	0	638.82	1275.63	2	1275.62	0.0039	0	45.17	0.0038	R	GYSFTTTAER	E			D:\Chandra\Nea Total iTRAQ\R1-combine\6.pkl (query 260)	115/114	1.671	116/114	1.256	117/114	0.901	114	1258.17	115	2470.5	116	1276.45	117	800.413
16	GH8N3EB01B0MWE_5		140	15185	25	18	3	3	26.2	7478	1	0	0	638.824	1275.63	2	1275.62	0.0109	0	49.62	0.0015	R	GYSFTTTAER	E			D:\Chandra\Nea Total iTRAQ\R1-combine\1.pkl (query 1063)	115/114	1.823	116/114	1.047	117/114	0.859	114	3051.17	115	6536.41	116	2580.23	117	1850.29
16	GH8N3EB01B0MWE_5		140	15185	25	18	3	3	26.2	7479	1	0	0	638.824	1275.63	2	1275.62	0.0115	0	43.52	0.0062	R	GYSFTTTAER	E			D:\Chandra\Nea Total iTRAQ\R1-combine\7.pkl (query 267)	115/114	1.644	116/114	1.167	117/114	1.385	114	123.782	115	239.091	116	116.693	117	120.962
16	GH8N3EB01B0MWE_5		140	15185	25	18	3	3	26.2	7480	1	0	0	638.832	1275.65	2	1275.62	0.0279	0	27.09	0.32	R	GYSFTTTAER	E			D:\Chandra\Nea Total iTRAQ\R1-combine\9.pkl (query 991)	115/114	1.408	116/114	1.367	117/114	0.978	114	94.304	115	155.979	116	104.128	117	65.0967
16	GH8N3EB01B0MWE_5		140	15185	25	18	3	3	26.2	7598	1	0	0	643.831	1285.65	2	1285.68	-0.0349	0	50.04	0.0015	R	DLTDYLMK	I			D:\Chandra\Nea Total iTRAQ\R1-combine\1.pkl (query 302)	115/114	1.055	116/114	0.839	117/114	0.754	114	6469.3	115	8020.22	116	4384.21	117	3444.54
16	GH8N3EB01B0MWE_5		140	15185	25	18	3	3	26.2	7599	1	0	0	643.836	1285.66	2	1285.68	-0.0249	0	49.29	0.0021	R	DLTDYLMK	I			D:\Chandra\Nea Total iTRAQ\R1-combine\4.pkl (query 349)	115/114	1.03	116/114	0.7	117/114	0.687	114	15684.5	115	18987	116	8864.04	117	7606.37
16	GH8N3EB01B0MWE_5		140	15185	25	18	3	3	26.2	7600	1	0	0	643.848	1285.68	2	1285.68	-0.0015	0	51.12	0.0016	R	DLTDYLMK	I			D:\Chandra\Nea Total iTRAQ\R1-combine\2.pkl (query 312)	115/114	0.927	116/114	0.786	117/114	0.737	114	873.364	115	951.155	116	554.228	117	454.428
16	GH8N3EB01B0MWE_5		140	15185	25	18	3	3	26.2	7601	1	0	0	643.849	1285.68	2	1285.68	0.0003	0	49.99	0.0022	R	DLTDYLMK	I			D:\Chandra\Nea Total iTRAQ\R1-combine\2.pkl (query 305)	115/114	1.07	116/114	0.849	117/114	0.817	114	5806.19	115	7297.74	116	3982.23	117	3348.74
16	GH8N3EB01B0MWE_5		140	15185	25	18	3	3	26.2	7602	1	0	0	643.851	1285.69	2	1285.68	0.0047	0	34.63	0.079	R	DLTDYLMK	I			D:\Chandra\Nea Total iTRAQ\R1-combine\1.pkl (query 308)	115/114	0.954	116/114	0.904	117/114	0.939	114	491.73	115	551.206	116	359.141	117	325.784
16	GH8N3EB01B0MWE_5		140	15185	25	18	3	3	26.2	7603	1	0	0	643.856	1285.7	2	1285.68	0.0153	0	47.12	0.0045	R	DLTDYLMK	I			D:\Chandra\Nea Total iTRAQ\R1-combine\3.pkl (query 937)	115/114	0.979	116/114	0.872	117/114	0.837	114	1368.36	115	1574.16	116	964.019	117	808.036
16	GH8N3EB01B0MWE_5		140	15185	25	18	3	3	26.2	7766	1	0	0	651.839	1301.66	2	1301.68	-0.014	0	41.91	0.012	R	DLTDYLMK	I	Oxidation (M)	0.00000010.0	D:\Chandra\Nea Total iTRAQ\R1-combine\2.pkl (query 269)	115/114	0.742	116/114	0.853	117/114	0.892	114	1622.99	115	1414.33	116	1118.28	117	1022.06
16	GH8N3EB01B0MWE_5		140	15185	25	18	3	3	26.2	7767	1	0	0	651.842	1301.67	2	1301.68	-0.0088	0	43.93	0.0083	R	DLTDYLMK	I	Oxidation (M)	0.00000010.0	D:\Chandra\Nea Total iTRAQ\R1-combine\1.pkl (query 740)	115/114	0.811	116/114	0.97	117/114	0.933	114	1223.55	115	1165.87	116	958.758	117	805.699
16	GH8N3EB01B0MWE_5		140	15185	25	18	3	3	26.2	7769	1	0	0	651.85	1301.69	2	1301.68	0.0072	0	44.43	0.0083	R	DLTDYLMK	I	Oxidation (M)	0.00000010.0	D:\Chandra\Nea Total iTRAQ\R1-combine\3.pkl (query 894)	115/114	0.733	116/114	0.772	117/114	0.908	114	2981.73	115	2567.23	116	1860.69	117	1910.87
16	GH8N3EB01B0MWE_5		140	15185	25	18	3	3	26.2	7770	1	0	0	651.857	1301.7	2	1301.68	0.022	0	48.54	0.0035	R	DLTDYLMK	I	Oxidation (M)	0.00000010.0	D:\Chandra\Nea Total iTRAQ\R1-combine\4.pkl (query 313)	115/114	0.833	116/114	0.838	117/114	0.924	114	6208.99	115	6079.61	116	4204.96	117	4048.09
16	GH8N3EB01B0MWE_5		140	15185	25	18	3	3	26.2	13903	1	0	0	967.975	1933.94	2	1933.99	-0.0506	0	21.78	1	K	SYELPDGQVITIGNER	F			D:\Chandra\Nea Total iTRAQ\R1-combine\1.pkl (query 325)	115/114	0.969	116/114	1.406	117/114	1.372	114	472.119	115	537.349	116	536.067	117	457.084
16	GH8N3EB01B0MWE_5		140	15185	25	18	3	3	26.2	13906	1	0	0	645.668	1933.98	3	1933.99	-0.0048	0	38.82	0.029	K	SYELPDGQVITIGNER	F			D:\Chandra\Nea Total iTRAQ\R1-combine\2.pkl (query 853)	115/114	0.602	116/114	1.288	117/114	1.29	114	65.9811	115	46.6983	116	68.6609	117	60.0536
16	GH8N3EB01B0MWE_5		140	15185	25	18	3	3	26.2	13908	1	0	0	968.003	1933.99	2	1933.99	0.0052	0	32.44	0.14	K	SYELPDGQVITIGNER	F			D:\Chandra\Nea Total iTRAQ\R1-combine\4.pkl (query 369)	115/114	---	116/114	---	117/114	---	114		115		116		117
16	GH8N3EB01B0MWE_5		140	15185	25	18	3	3	26.2	13909	1	0	0	645.673	1934	3	1933.99	0.0102	0	27.66	0.42	K	SYELPDGQVITIGNER	F			D:\Chandra\Nea Total iTRAQ\R1-combine\1.pkl (query 1213)	115/114	0.968	116/114	1.319	117/114	1.286	114	91.9398	115	104.625	116	97.9365	117	83.4357
16	GH8N3EB01B0MWE_5		140	15185	25	18	3	3	26.2	13911	1	0	0	968.01	1934	2	1933.99	0.018	0	20.55	2.2	K	SYELPDGQVITIGNER	F			D:\Chandra\Nea Total iTRAQ\R1-combine\3.pkl (query 371)	115/114	1.027	116/114	1.403	117/114	1.499	114	1685.18	115	2032.69	116	1909.31	117	1782.59
16	GH8N3EB01B0MWE_5		140	15185	25	18	3	3	26.2	13913	1	0	0	645.677	1934.01	3	1933.99	0.0237	0	39.16	0.031	K	SYELPDGQVITIGNER	F			D:\Chandra\Nea Total iTRAQ\R1-combine\3.pkl (query 960)	115/114	0.829	116/114	1.197	117/114	1.398	114	91.1346	115	88.7589	116	88.0907	117	89.9162	Quantitation summary for protein	115/114	1.149	24	1.115	*	116/114	0.89
17	isotig00463_289-948		135	25149	5	2	3	2	16.9	7297	1	1	1	632.395	1262.78	2	1262.76	0.0174	0	49.66	0.0021	K	IGLFGGAGVGK	T			D:\Chandra\Nea Total iTRAQ\R1-combine\10.pkl (query 358)	115/114	1.629	116/114	1.035	117/114	0.967	114	894.799	115	1713.2	116	748.383	117	610.794
17	isotig00463_289-948		135	25149	5	2	3	2	16.9	10793	1	1	1	792.467	1582.92	2	1582.88	0.0362	0	34.67	0.076	R	VALTGLTVAEYFR	D			D:\Chandra\Nea Total iTRAQ\R1-combine\7.pkl (query 487)	115/114	2.167	116/114	1.403	117/114	1.358	114	38.016	115	96.7883	116	43.1001	117	36.4226
17	isotig00463_289-948		135	25149	5	2	3	2	16.9	12210	1	1	1	582.681	1745.02	3	1745.04	-0.0156	0	50.78	0.0014	K	TVLIMELINNVAK	A			D:\Chandra\Nea Total iTRAQ\R1-combine\6.pkl (query 1231)	115/114	1.86	116/114	1.009	117/114	1.323	114	14.8322	115	32.4225	116	12.0951	117	13.8492
17	isotig00463_289-948		135	25149	5	2	3	2	16.9	12211	1	1	1	582.682	1745.02	3	1745.04	-0.012	0	33.56	0.071	K	TVLIMELINNVAK	A			D:\Chandra\Nea Total iTRAQ\R1-combine\7.pkl (query 1231)	115/114	4.323	116/114	2.511	117/114	4.521	114	3.7802	115	19.2027	116	7.66821	117	12.0626
17	isotig00463_289-948		135	25149	5	2	3	2	16.9	12212	1	1	1	873.527	1745.04	2	1745.04	0.0034	0	25.66	0.37	K	TVLIMELINNVAK	A			D:\Chandra\Nea Total iTRAQ\R1-combine\6.pkl (query 565)	115/114	0.94	116/114	0.643	117/114	0.755	114	173.982	115	192.111	116	90.3074	117	92.6696	Quantitation summary for protein	115/114	1.553	5	1.577	*	116/114	0.992
18	GF03LTE04JAQDB_8		131	15723	5	2	4	2	21.2	5353	1	0	0	535.321	1068.63	2	1068.61	0.0216	0	29.54	0.25	R	LSVDYGK	K			D:\Chandra\Nea Total iTRAQ\R1-combine\6.pkl (query 261)	115/114	0.987	116/114	1.47	117/114	1.516	114	3161.9	115	3667.95	116	3754.07	117	3383.91
18	GF03LTE04JAQDB_8		131	15723	5	2	4	2	21.2	6918	1	0	1	608.371	1214.73	2	1214.7	0.0288	0	36.22	0.049	K	EIVDIVLDR	L			D:\Chandra\Nea Total iTRAQ\R1-combine\3.pkl (query 399)	115/114	0.864	116/114	1.928	117/114	1.859	114	257.398	115	261.256	116	400.85	117	337.773
18	GF03LTE04JAQDB_8		131	15723	5	2	4	2	21.2	11724	1	1	1	562.323	1683.95	3	1683.96	-0.0086	0	25.28	0.7	R	QLFHPEQLISGK	E			D:\Chandra\Nea Total iTRAQ\R1-combine\8.pkl (query 1634)	115/114	1.01	116/114	1.403	117/114	1.215	114	61.6552	115	73.1492	116	69.8878	117	52.8789
18	GF03LTE04JAQDB_8		131	15723	5	2	4	2	21.2	11805	1	0	1	566.991	1697.95	3	1697.97	-0.0188	0	41.62	0.016	R	QLFHPEQLITGK	E			D:\Chandra\Nea Total iTRAQ\R1-combine\8.pkl (query 370)	115/114	1.1	116/114	0.984	117/114	1.158	114	153.656	115	198.564	116	122.118	117	125.574
18	GF03LTE04JAQDB_8		131	15723	5	2	4	2	21.2	11807	1	0	1	567.003	1697.99	3	1697.97	0.0154	0	29.03	0.24	R	QLFHPEQLITGK	E			D:\Chandra\Nea Total iTRAQ\R1-combine\9.pkl (query 1089)	115/114	-41.577	116/114	-41.715	117/114	-30.541	114	-0.3524	115	17.2161	116	11.875	117	7.59583	Quantitation summary for protein	115/114	0.984	4	1.091		116/114	1.481
19	GF03LTE04IF8R7_6		129	19546	4	4	2	2	17.5	10452	1	1	1	774.93	1547.85	2	1547.82	0.0236	0	45.05	0.0084	K	YYVTIIDAPGHR	D			D:\Chandra\Nea Total iTRAQ\R1-combine\9.pkl (query 1643)	115/114	0.905	116/114	1.347	117/114	1.573	114	312.057	115	331.689	116	339.632	117	346.485
19	GF03LTE04IF8R7_6		129	19546	4	4	2	2	17.5	10453	1	1	1	516.962	1547.87	3	1547.82	0.0439	0	38.11	0.041	K	YYVTIIDAPGHR	D			D:\Chandra\Nea Total iTRAQ\R1-combine\9.pkl (query 1642)	115/114	0.796	116/114	1.341	117/114	1.623	114	30.0772	115	28.1178	116	32.5868	117	34.4466
19	GF03LTE04IF8R7_6		129	19546	4	4	2	2	17.5	13340	1	1	1	626.375	1876.1	3	1876.08	0.0257	0	84.16	5.7e-07	K	THINIVVIGHVDSGK	S			D:\Chandra\Nea Total iTRAQ\R1-combine\9.pkl (query 1032)	115/114	1.093	116/114	1.251	117/114	1.607	114	67.1856	115	86.274	116	67.9096	117	76.2179
19	GF03LTE04IF8R7_6		129	19546	4	4	2	2	17.5	13342	1	1	1	626.38	1876.12	3	1876.08	0.0395	0	50.93	0.001	K	THINIVVIGHVDSGK	S			D:\Chandra\Nea Total iTRAQ\R1-combine\9.pkl (query 1040)	115/114	0.754	116/114	0.814	117/114	1.306	114	35.2542	115	31.24	116	23.1947	117	32.492	Quantitation summary for protein	115/114	0.914	4	1.128		116/114	1.29
20	isotig13222_107-823		120	32177	22	11	3	2	10.9	6773	1	1	1	603.319	1204.62	2	1204.64	-0.0177	0	34.59	0.061	R	MIYSEFK	Q			D:\Chandra\Nea Total iTRAQ\R1-combine\3.pkl (query 293)	115/114	0.985	116/114	0.84	117/114	0.836	114	7072.86	115	8186.74	116	4799.21	117	4172.73
20	isotig13222_107-823		120	32177	22	11	3	2	10.9	6774	1	1	1	603.323	1204.63	2	1204.64	-0.0095	0	40.08	0.019	R	MIYSEFK	Q			D:\Chandra\Nea Total iTRAQ\R1-combine\7.pkl (query 336)	115/114	0.997	116/114	0.861	117/114	0.903	114	3096.35	115	3626.13	116	2154	117	1972.89
20	isotig13222_107-823		120	32177	22	11	3	2	10.9	6775	1	1	1	603.323	1204.63	2	1204.64	-0.0095	0	35.76	0.051	R	MIYSEFK	Q			D:\Chandra\Nea Total iTRAQ\R1-combine\6.pkl (query 338)	115/114	0.951	116/114	0.935	117/114	1.039	114	6222.38	115	6955.37	116	4701.52	117	4561.32
20	isotig13222_107-823		120	32177	22	11	3	2	10.9	6776	1	1	1	603.326	1204.64	2	1204.64	-0.0041	0	26.74	0.41	R	MIYSEFK	Q			D:\Chandra\Nea Total iTRAQ\R1-combine\2.pkl (query 257)	115/114	1.035	116/114	1	117/114	1.002	114	3148.22	115	3828.56	116	2543.16	117	2225.97
20	isotig13222_107-823		120	32177	22	11	3	2	10.9	6777	1	1	1	603.326	1204.64	2	1204.64	-0.0027	0	36.46	0.045	R	MIYSEFK	Q			D:\Chandra\Nea Total iTRAQ\R1-combine\1.pkl (query 256)	115/114	1.044	116/114	0.972	117/114	0.993	114	3223.55	115	3955.88	116	2531.46	117	2259.55
20	isotig13222_107-823		120	32177	22	11	3	2	10.9	6779	1	1	1	603.339	1204.66	2	1204.64	0.0227	0	25.02	0.77	R	MIYSEFK	Q			D:\Chandra\Nea Total iTRAQ\R1-combine\7.pkl (query 1027)	115/114	0.906	116/114	1.539	117/114	1.633	114	311.529	115	331.648	116	387.38	117	359.122
20	isotig13222_107-823		120	32177	22	11	3	2	10.9	6957	1	1	1	611.319	1220.62	2	1220.64	-0.0112	0	43.21	0.0086	R	MIYSEFK	Q	Oxidation (M)	0.1000000.0	D:\Chandra\Nea Total iTRAQ\R1-combine\6.pkl (query 960)	115/114	0.89	116/114	0.83	117/114	0.999	114	6492.29	115	6790.19	116	4350.41	117	4579.35
20	isotig13222_107-823		120	32177	22	11	3	2	10.9	6958	1	1	1	611.32	1220.63	2	1220.64	-0.01	0	34.57	0.064	R	MIYSEFK	Q	Oxidation (M)	0.1000000.0	D:\Chandra\Nea Total iTRAQ\R1-combine\7.pkl (query 979)	115/114	0.9	116/114	0.973	117/114	0.913	114	407.174	115	430.712	116	320.181	117	262.323
20	isotig13222_107-823		120	32177	22	11	3	2	10.9	6959	1	1	1	611.329	1220.64	2	1220.64	0.0088	0	27.99	0.35	R	MIYSEFK	Q	Oxidation (M)	0.1000000.0	D:\Chandra\Nea Total iTRAQ\R1-combine\1.pkl (query 216)	115/114	---	116/114	---	117/114	---	114		115		116		117
20	isotig13222_107-823		120	32177	22	11	3	2	10.9	6960	1	1	1	611.332	1220.65	2	1220.64	0.0146	0	29.7	0.24	R	MIYSEFK	Q	Oxidation (M)	0.1000000.0	D:\Chandra\Nea Total iTRAQ\R1-combine\3.pkl (query 1340)	115/114	---	116/114	---	117/114	---	114		115		116		117
20	isotig13222_107-823		120	32177	22	11	3	2	10.9	6961	1	1	1	611.34	1220.67	2	1220.64	0.0304	0	27.45	0.43	R	MIYSEFK	Q	Oxidation (M)	0.1000000.0	D:\Chandra\Nea Total iTRAQ\R1-combine\2.pkl (query 1193)	115/114	---	116/114	---	117/114	---	114		115		116		117
20	isotig13222_107-823		120	32177	22	11	3	2	10.9	7068	1	1	1	618.327	1234.64	2	1234.65	-0.0096	0	28.72	0.27	R	NWQWWK	L			D:\Chandra\Nea Total iTRAQ\R1-combine\10.pkl (query 392)	115/114	---	116/114	---	117/114	---	114		115		116		117
20	isotig13222_107-823		120	32177	22	11	3	2	10.9	7069	1	1	1	618.332	1234.65	2	1234.65	0.0002	0	32.76	0.11	R	NWQWWK	L			D:\Chandra\Nea Total iTRAQ\R1-combine\1.pkl (query 795)	115/114	---	116/114	---	117/114	---	114		115		116		117
20	isotig13222_107-823		120	32177	22	11	3	2	10.9	7071	1	1	1	618.339	1234.66	2	1234.65	0.0146	0	20.81	2	R	NWQWWK	L			D:\Chandra\Nea Total iTRAQ\R1-combine\10.pkl (query 398)	115/114	---	116/114	---	117/114	---	114		115		116		117
20	isotig13222_107-823		120	32177	22	11	3	2	10.9	7072	1	1	1	618.341	1234.67	2	1234.65	0.0184	0	20.57	2.1	R	NWQWWK	L			D:\Chandra\Nea Total iTRAQ\R1-combine\10.pkl (query 388)	115/114	---	116/114	---	117/114	---	114		115		116		117
20	isotig13222_107-823		120	32177	22	11	3	2	10.9	12884	1	1	1	902.008	1802	2	1802	-0.0012	0	38.12	0.039	K	ELEEQNVTLLQAK	N			D:\Chandra\Nea Total iTRAQ\R1-combine\1.pkl (query 734)	115/114	1.304	116/114	1.029	117/114	0.897	114	332.609	115	509.589	116	276.431	117	210.618
20	isotig13222_107-823		120	32177	22	11	3	2	10.9	12885	1	1	1	601.675	1802	3	1802	0.0009	0	39.18	0.03	K	ELEEQNVTLLQAK	N			D:\Chandra\Nea Total iTRAQ\R1-combine\1.pkl (query 260)	115/114	1.062	116/114	1.2	117/114	1.284	114	367.826	115	459.08	116	356.586	117	333.349
20	isotig13222_107-823		120	32177	22	11	3	2	10.9	12886	1	1	1	902.011	1802.01	2	1802	0.0056	0	43.6	0.01	K	ELEEQNVTLLQAK	N			D:\Chandra\Nea Total iTRAQ\R1-combine\4.pkl (query 301)	115/114	1.381	116/114	0.886	117/114	0.702	114	2195.7	115	3563.01	116	1570.91	117	1087.18
20	isotig13222_107-823		120	32177	22	11	3	2	10.9	12887	1	1	1	902.012	1802.01	2	1802	0.0072	0	44.52	0.0084	K	ELEEQNVTLLQAK	N			D:\Chandra\Nea Total iTRAQ\R1-combine\3.pkl (query 884)	115/114	1.292	116/114	1	117/114	1.024	114	849.676	115	1290.08	116	686.402	117	614.082
20	isotig13222_107-823		120	32177	22	11	3	2	10.9	12888	1	1	1	902.013	1802.01	2	1802	0.0084	0	38.2	0.036	K	ELEEQNVTLLQAK	N			D:\Chandra\Nea Total iTRAQ\R1-combine\2.pkl (query 262)	115/114	1.066	116/114	1.181	117/114	1.152	114	281.521	115	352.675	116	268.491	117	228.819
20	isotig13222_107-823		120	32177	22	11	3	2	10.9	12889	1	1	1	601.68	1802.02	3	1802	0.015	0	40.18	0.022	K	ELEEQNVTLLQAK	N			D:\Chandra\Nea Total iTRAQ\R1-combine\3.pkl (query 299)	115/114	1.227	116/114	1.044	117/114	1.005	114	547.182	115	788.729	116	461.67	117	388.081
20	isotig13222_107-823		120	32177	22	11	3	2	10.9	12891	1	1	1	601.681	1802.02	3	1802	0.0195	0	42	0.014	K	ELEEQNVTLLQAK	N			D:\Chandra\Nea Total iTRAQ\R1-combine\2.pkl (query 783)	115/114	1.133	116/114	1.321	117/114	1.317	114	399.737	115	532.19	116	426.719	117	371.508	Quantitation summary for protein	115/114	1.013	15	1.053	*	116/114	0.915
21	isotig13132_2861-1356		117	63641	12	7	2	1	4.8	5546	2	1	0	540.29	1078.57	2	1078.59	-0.024	0	29.08	0.25	K	TIDEWK	Q			D:\Chandra\Nea Total iTRAQ\R1-combine\3.pkl (query 245)	115/114	---	116/114	---	117/114	---	114		115		116		117
21	isotig13132_2861-1356		117	63641	12	7	2	1	4.8	5547	2	1	0	540.298	1078.58	2	1078.59	-0.0098	0	29.51	0.26	K	TIDEWK	Q			D:\Chandra\Nea Total iTRAQ\R1-combine\4.pkl (query 1455)	115/114	---	116/114	---	117/114	---	114		115		116		117
21	isotig13132_2861-1356		117	63641	12	7	2	1	4.8	5548	2	1	0	540.302	1078.59	2	1078.59	-0.0016	0	30.96	0.18	K	TIDEWK	Q			D:\Chandra\Nea Total iTRAQ\R1-combine\2.pkl (query 726)	115/114	---	116/114	---	117/114	---	114		115		116		117
21	isotig13132_2861-1356		117	63641	12	7	2	1	4.8	5549	2	1	0	540.302	1078.59	2	1078.59	-0.0012	0	27.54	0.4	K	TIDEWK	Q			D:\Chandra\Nea Total iTRAQ\R1-combine\1.pkl (query 677)	115/114	---	116/114	---	117/114	---	114		115		116		117
21	isotig13132_2861-1356		117	63641	12	7	2	1	4.8	15627	1	0	0	758.746	2273.22	3	2273.21	0.0046	1	78.17	3.4e-06	K	KLESDINELEVALDGANR	G			D:\Chandra\Nea Total iTRAQ\R1-combine\1.pkl (query 372)	115/114	1.082	116/114	0.747	117/114	0.787	114	27.7486	115	35.2857	116	16.7359	117	15.4127
21	isotig13132_2861-1356		117	63641	12	7	2	1	4.8	15628	1	0	0	758.748	2273.22	3	2273.21	0.0109	1	34.38	0.08	K	KLESDINELEVALDGANR	G			D:\Chandra\Nea Total iTRAQ\R1-combine\1.pkl (query 859)	115/114	1.447	116/114	-0.125	117/114	-0.002	114	8.121	115	13.804	116	-0.817614	117	-0.0143
21	isotig13132_2861-1356		117	63641	12	7	2	1	4.8	15629	1	0	0	758.75	2273.23	3	2273.21	0.0181	1	85.76	5.6e-07	K	KLESDINELEVALDGANR	G			D:\Chandra\Nea Total iTRAQ\R1-combine\2.pkl (query 902)	115/114	0.971	116/114	0.502	117/114	1.066	114	41.099	115	46.9096	116	16.657	117	30.913
21	isotig13132_2861-1356		117	63641	12	7	2	1	4.8	15630	1	0	0	758.751	2273.23	3	2273.21	0.0211	1	63.35	9.8e-05	K	KLESDINELEVALDGANR	G			D:\Chandra\Nea Total iTRAQ\R1-combine\2.pkl (query 381)	115/114	1.326	116/114	1.172	117/114	1.214	114	21.9546	115	34.2022	116	20.7852	117	18.8071
21	isotig13132_2861-1356		117	63641	12	7	2	1	4.8	15632	1	0	0	758.753	2273.24	3	2273.21	0.0268	1	85.99	5.2e-07	K	KLESDINELEVALDGANR	G			D:\Chandra\Nea Total iTRAQ\R1-combine\3.pkl (query 1005)	115/114	1.004	116/114	0.758	117/114	0.962	114	102.805	115	121.26	116	62.9736	117	69.8281
21	isotig13132_2861-1356		117	63641	12	7	2	1	4.8	15634	1	0	0	758.755	2273.24	3	2273.21	0.0331	1	60.5	0.00018	K	KLESDINELEVALDGANR	G			D:\Chandra\Nea Total iTRAQ\R1-combine\3.pkl (query 424)	115/114	0.937	116/114	0.645	117/114	0.992	114	54.571	115	60.1026	116	28.4183	117	38.1877
21	isotig13132_2861-1356		117	63641	12	7	2	1	4.8	15635	1	0	0	758.756	2273.25	3	2273.21	0.0349	1	50.29	0.0019	K	KLESDINELEVALDGANR	G			D:\Chandra\Nea Total iTRAQ\R1-combine\2.pkl (query 909)	115/114	0.735	116/114	0.699	117/114	1.365	114	15.4186	115	13.3227	116	8.70946	117	14.8578
21	isotig13132_2861-1356		117	63641	12	7	2	1	4.8	15639	1	0	0	758.761	2273.26	3	2273.21	0.0499	1	75.52	5.3e-06	K	KLESDINELEVALDGANR	G			D:\Chandra\Nea Total iTRAQ\R1-combine\4.pkl (query 1618)	115/114	1.223	116/114	0.999	117/114	0.806	114	235.316	115	338.251	116	189.989	117	133.905	Quantitation summary for protein	115/114	1.113	8	1.125		116/114	0.854
22	isotig06307_777-1		114	31927	6	3	3	2	13.9	7755	2	1	1	434.249	1299.73	3	1299.7	0.0234	0	27.15	0.5	K	GSLEDHLNK	L			D:\Chandra\Nea Total iTRAQ\R1-combine\5.pkl (query 225)	115/114	---	116/114	---	117/114	---	114		115		116		117
22	isotig06307_777-1		114	31927	6	3	3	2	13.9	10042	1	1	1	751.919	1501.82	2	1501.84	-0.0134	0	29.19	0.32	R	VGWEQLLTSVAR	A			D:\Chandra\Nea Total iTRAQ\R1-combine\6.pkl (query 1733)	115/114	1.046	116/114	0.904	117/114	0.922	114	198.869	115	244.391	116	145.258	117	129.455
22	isotig06307_777-1		114	31927	6	3	3	2	13.9	10043	1	1	1	751.926	1501.84	2	1501.84	0	0	50.9	0.0021	R	VGWEQLLTSVAR	A			D:\Chandra\Nea Total iTRAQ\R1-combine\7.pkl (query 1178)	115/114	0.886	116/114	0.503	117/114	0.613	114	85.4686	115	89.0198	116	34.7214	117	36.9635
22	isotig06307_777-1		114	31927	6	3	3	2	13.9	10045	1	1	1	751.933	1501.85	2	1501.84	0.0138	0	39.66	0.026	R	VGWEQLLTSVAR	A			D:\Chandra\Nea Total iTRAQ\R1-combine\7.pkl (query 1717)	115/114	0.714	116/114	0.655	117/114	0.586	114	106.841	115	89.5809	116	56.4994	117	44.186
22	isotig06307_777-1		114	31927	6	3	3	2	13.9	13986	1	1	1	649.716	1946.12	3	1946.14	-0.0194	0	35.88	0.044	R	ILAGDKPYITADILR	R			D:\Chandra\Nea Total iTRAQ\R1-combine\6.pkl (query 411)	115/114	1.175	116/114	0.873	117/114	1.118	114	295.822	115	408.376	116	208.565	117	233.454
22	isotig06307_777-1		114	31927	6	3	3	2	13.9	13988	1	1	1	649.719	1946.13	3	1946.14	-0.0104	0	33.63	0.067	R	ILAGDKPYITADILR	R			D:\Chandra\Nea Total iTRAQ\R1-combine\7.pkl (query 1093)	115/114	1.675	116/114	1.195	117/114	1.04	114	44.5892	115	87.7752	116	43.0289	117	32.7225	Quantitation summary for protein	115/114	1.069	5	1.19		116/114	0.826
23	GG7OGXE02C5346_4		112	20787	6	1	3	1	11.6	2717	1	1	1	475.795	949.576	2	949.569	0.0075	0	33.51	0.12	K	VSSLEK	Q			D:\Chandra\Nea Total iTRAQ\R1-combine\7.pkl (query 905)	115/114	0.84	116/114	0.957	117/114	0.703	114	446.304	115	440.316	116	345.108	117	221.313
23	GG7OGXE02C5346_4		112	20787	6	1	3	1	11.6	5546	2	0	0	540.29	1078.57	2	1078.59	-0.024	0	29.08	0.25	K	TIDEWK	H			D:\Chandra\Nea Total iTRAQ\R1-combine\3.pkl (query 245)	115/114	---	116/114	---	117/114	---	114		115		116		117
23	GG7OGXE02C5346_4		112	20787	6	1	3	1	11.6	5547	2	0	0	540.298	1078.58	2	1078.59	-0.0098	0	29.51	0.26	K	TIDEWK	H			D:\Chandra\Nea Total iTRAQ\R1-combine\4.pkl (query 1455)	115/114	---	116/114	---	117/114	---	114		115		116		117
23	GG7OGXE02C5346_4		112	20787	6	1	3	1	11.6	5548	2	0	0	540.302	1078.59	2	1078.59	-0.0016	0	30.96	0.18	K	TIDEWK	H			D:\Chandra\Nea Total iTRAQ\R1-combine\2.pkl (query 726)	115/114	---	116/114	---	117/114	---	114		115		116		117
23	GG7OGXE02C5346_4		112	20787	6	1	3	1	11.6	5549	2	0	0	540.302	1078.59	2	1078.59	-0.0012	0	27.54	0.4	K	TIDEWK	H			D:\Chandra\Nea Total iTRAQ\R1-combine\1.pkl (query 677)	115/114	---	116/114	---	117/114	---	114		115		116		117
23	GG7OGXE02C5346_4		112	20787	6	1	3	1	11.6	6138	1	0	0	565.341	1128.67	2	1128.64	0.0302	0	47.61	0.0037	R	SVHELEK	A			D:\Chandra\Nea Total iTRAQ\R1-combine\5.pkl (query 1405)	115/114	1.039	116/114	1.035	117/114	1.016	114	291.07	115	355.448	116	243.358	117	208.618	Quantitation summary for protein	115/114	0.918	2	1.114		116/114	0.988
24	isotig02168_2034-367		112	64871	3	2	3	2	4.5	4117	1	1	1	502.841	1003.67	2	1003.65	0.0143	0	26.71	0.21	R	LTELLK	Q			D:\Chandra\Nea Total iTRAQ\R1-combine\6.pkl (query 348)	115/114	---	116/114	---	117/114	---	114		115		116		117
24	isotig02168_2034-367		112	64871	3	2	3	2	4.5	6174	1	1	1	567.36	1132.71	2	1132.71	-0.0007	0	43.93	0.0068	R	STVAQIVK	R			D:\Chandra\Nea Total iTRAQ\R1-combine\10.pkl (query 947)	115/114	1.218	116/114	1.145	117/114	1.267	114	1408.85	115	2016.67	116	1302.56	117	1259.62
24	isotig02168_2034-367		112	64871	3	2	3	2	4.5	10723	1	1	1	525.985	1574.93	3	1574.89	0.042	0	42.69	0.0091	K	HALIIYDDLSK	Q			D:\Chandra\Nea Total iTRAQ\R1-combine\4.pkl (query 935)	115/114	0.781	116/114	1.153	117/114	1.298	114	74.1404	115	68.0587	116	69.0387	117	67.9123	Quantitation summary for protein	115/114	1.196	2	1.351		116/114	1.145
25	contig03946_77-820		107	30079	2	1	2	1	8.5	8564	1	1	1	686.861	1371.71	2	1370.7	1.0101	0	29.93	0.19	R	MMMTSGQAVK	Y			D:\Chandra\Nea Total iTRAQ\R1-combine\6.pkl (query 1492)	115/114	1.062	116/114	1.377	117/114	1.271	114	550.767	115	687.494	116	612.482	117	494.131
25	contig03946_77-820		107	30079	2	1	2	1	8.5	11066	1	1	1	809.979	1617.94	2	1617.9	0.0421	0	77.42	3.7e-06	K	LLVQNQDEMIK	A			D:\Chandra\Nea Total iTRAQ\R1-combine\4.pkl (query 932)	115/114	1.008	116/114	1.21	117/114	1.336	114	2732.13	115	3234.67	116	2671.53	117	2575.78	Quantitation summary for protein	115/114	1.017	2	1.032		116/114	1.238
26	GH8N3EB02FHJER_9		102	16215	9	2	3	1	12.6	6455	1	1	1	582.377	1162.74	2	1162.73	0.0114	1	27.65	0.24	R	VLDKEK	K			D:\Chandra\Nea Total iTRAQ\R1-combine\6.pkl (query 1438)	115/114	---	116/114	---	117/114	---	114		115		116		117
26	GH8N3EB02FHJER_9		102	16215	9	2	3	1	12.6	6506	1	1	1	587.323	1172.63	2	1172.63	0.0045	0	22.62	1.2	K	GEVNVNELR	W			D:\Chandra\Nea Total iTRAQ\R1-combine\2.pkl (query 1161)	115/114	---	116/114	---	117/114	---	114		115		116		117
26	GH8N3EB02FHJER_9		102	16215	9	2	3	1	12.6	9429	1	1	1	482.611	1444.81	3	1444.82	-0.0142	1	35.54	0.077	K	KGEVNVNELR	W			D:\Chandra\Nea Total iTRAQ\R1-combine\2.pkl (query 167)	115/114	1.905	116/114	2.027	117/114	2.134	114	7.912	115	17.713	116	12.9555	117	11.916
26	GH8N3EB02FHJER_9		102	16215	9	2	3	1	12.6	9430	1	1	1	482.613	1444.82	3	1444.82	-0.0067	1	25.46	0.79	K	KGEVNVNELR	W			D:\Chandra\Nea Total iTRAQ\R1-combine\3.pkl (query 1299)	115/114	---	116/114	---	117/114	---	114		115		116		117
26	GH8N3EB02FHJER_9		102	16215	9	2	3	1	12.6	9431	1	1	1	482.613	1444.82	3	1444.82	-0.0061	1	46.98	0.0055	K	KGEVNVNELR	W			D:\Chandra\Nea Total iTRAQ\R1-combine\7.pkl (query 239)	115/114	1.046	116/114	0.737	117/114	0.893	114	26.9924	115	33.1632	116	16.0677	117	17.0077
26	GH8N3EB02FHJER_9		102	16215	9	2	3	1	12.6	9432	1	1	1	723.417	1444.82	2	1444.82	-0.0055	1	35.63	0.075	K	KGEVNVNELR	W			D:\Chandra\Nea Total iTRAQ\R1-combine\6.pkl (query 242)	115/114	1.024	116/114	0.91	117/114	0.841	114	308.345	115	371.153	116	226.593	117	183.055
26	GH8N3EB02FHJER_9		102	16215	9	2	3	1	12.6	9433	1	1	1	482.614	1444.82	3	1444.82	-0.0034	1	33.24	0.13	K	KGEVNVNELR	W			D:\Chandra\Nea Total iTRAQ\R1-combine\1.pkl (query 164)	115/114	0.998	116/114	0.934	117/114	0.418	114	22.006	115	25.8049	116	16.5996	117	6.49525
26	GH8N3EB02FHJER_9		102	16215	9	2	3	1	12.6	9437	1	1	1	723.425	1444.84	2	1444.82	0.0111	1	20.56	2.2	K	KGEVNVNELR	W			D:\Chandra\Nea Total iTRAQ\R1-combine\7.pkl (query 924)	115/114	---	116/114	---	117/114	---	114		115		116		117
26	GH8N3EB02FHJER_9		102	16215	9	2	3	1	12.6	9438	1	1	1	482.623	1444.85	3	1444.82	0.0218	1	52.06	0.0015	K	KGEVNVNELR	W			D:\Chandra\Nea Total iTRAQ\R1-combine\5.pkl (query 233)	115/114	1.689	116/114	1.349	117/114	1.677	114	36.104	115	71.6712	116	39.3451	117	42.7303	Quantitation summary for protein	115/114	1.102	5	1.261		116/114	0.961
27	isotig03241_2404-1637		99	31579	2	2	2	2	6.3	6707	1	1	1	598.376	1194.74	2	1194.72	0.0157	0	53.89	0.00073	R	NLLSVAYK	N			D:\Chandra\Nea Total iTRAQ\R1-combine\10.pkl (query 1045)	115/114	1.395	116/114	0.448	117/114	0.416	114	1521.79	115	2495.34	116	550.875	117	446.563
27	isotig03241_2404-1637		99	31579	2	2	2	2	6.3	6784	1	1	1	603.377	1204.74	2	1204.73	0.0124	0	44.86	0.0056	R	IISSIEQK	E			D:\Chandra\Nea Total iTRAQ\R1-combine\6.pkl (query 1522)	115/114	0.888	116/114	0.946	117/114	1.016	114	1161.13	115	1211.18	116	887.668	117	832.365	Quantitation summary for protein	115/114	1.176	2	1.255		116/114	0.664
28	isotig07876_55-1392		96	52554	3	1	3	1	10.1	7445	1	1	1	637.863	1273.71	2	1273.69	0.0214	0	35.39	0.07	R	FPGQLNADLR	K			D:\Chandra\Nea Total iTRAQ\R1-combine\6.pkl (query 1569)	115/114	0.935	116/114	1.476	117/114	1.53	114	1296.2	115	1423.52	116	1545.52	117	1399.78
28	isotig07876_55-1392		96	52554	3	1	3	1	10.1	14939	1	1	1	701.702	2102.08	3	2102.08	0.0064	0	36.85	0.051	K	GHYTEGAELVDSVLDVVR	K			D:\Chandra\Nea Total iTRAQ\R1-combine\2.pkl (query 1392)	115/114	0.945	116/114	1.088	117/114	2.484	114	13.212	115	14.6736	116	11.6113	117	23.1575
28	isotig07876_55-1392		96	52554	3	1	3	1	10.1	15130	1	1	1	716.044	2145.11	3	2145.14	-0.027	0	23.26	1.1	K	MSATFIGNSTAIQELFK	R			D:\Chandra\Nea Total iTRAQ\R1-combine\6.pkl (query 1188)	115/114	1.137	116/114	0.941	117/114	2.15	114	10.2964	115	13.7597	116	7.83034	117	15.6261	Quantitation summary for protein	115/114	0.936	3	1.114		116/114	1.468
29	isotig02557_341-1315		93	40306	8	5	2	1	8.6	12078	1	1	1	862.49	1722.97	2	1722.96	0.0009	0	21.3	2	K	IAGADIETYLLEK	S			D:\Chandra\Nea Total iTRAQ\R1-combine\1.pkl (query 841)	115/114	1.444	116/114	1.176	117/114	1.296	114	329.786	115	559.43	116	313.402	117	301.614
29	isotig02557_341-1315		93	40306	8	5	2	1	8.6	12079	1	1	1	862.505	1723	2	1722.96	0.0309	0	30.23	0.21	K	IAGADIETYLLEK	S			D:\Chandra\Nea Total iTRAQ\R1-combine\3.pkl (query 406)	115/114	---	116/114	---	117/114	---	114		115		116		117
29	isotig02557_341-1315		93	40306	8	5	2	1	8.6	12953	1	0	0	905.445	1808.87	2	1808.92	-0.0435	0	64.77	4.7e-05	R	ENQSMLITGESGAGK	T			D:\Chandra\Nea Total iTRAQ\R1-combine\4.pkl (query 247)	115/114	1.183	116/114	0.722	117/114	0.721	114	3628.96	115	5043.14	116	2117.61	117	1847.28
29	isotig02557_341-1315		93	40306	8	5	2	1	8.6	12954	1	0	0	905.466	1808.92	2	1808.92	-0.0011	0	50.66	0.0018	R	ENQSMLITGESGAGK	T			D:\Chandra\Nea Total iTRAQ\R1-combine\3.pkl (query 1325)	115/114	0.939	116/114	0.847	117/114	0.88	114	596.328	115	658.225	116	408.152	117	370.478
29	isotig02557_341-1315		93	40306	8	5	2	1	8.6	12955	1	0	0	603.982	1808.92	3	1808.92	0.0051	0	35.29	0.065	R	ENQSMLITGESGAGK	T			D:\Chandra\Nea Total iTRAQ\R1-combine\2.pkl (query 1174)	115/114	1.094	116/114	0.815	117/114	0.974	114	296.963	115	381.813	116	195.559	117	204.154
29	isotig02557_341-1315		93	40306	8	5	2	1	8.6	12956	1	0	0	603.984	1808.93	3	1808.92	0.0129	0	54.9	0.00074	R	ENQSMLITGESGAGK	T			D:\Chandra\Nea Total iTRAQ\R1-combine\4.pkl (query 248)	115/114	1.019	116/114	0.684	117/114	0.808	114	840.319	115	1006.6	116	464.611	117	479.184
29	isotig02557_341-1315		93	40306	8	5	2	1	8.6	13080	1	0	0	609.311	1824.91	3	1824.91	-0.0019	0	50.86	0.0015	R	ENQSMLITGESGAGK	T	Oxidation (M)	0.000010000000000.0	D:\Chandra\Nea Total iTRAQ\R1-combine\2.pkl (query 690)	115/114	1.048	116/114	1.183	117/114	1.157	114	69.333	115	85.3731	116	66.2401	117	56.6314
29	isotig02557_341-1315		93	40306	8	5	2	1	8.6	13081	1	0	0	609.316	1824.93	3	1824.91	0.0125	0	37.44	0.036	R	ENQSMLITGESGAGK	T	Oxidation (M)	0.000010000000000.0	D:\Chandra\Nea Total iTRAQ\R1-combine\1.pkl (query 640)	115/114	1.036	116/114	1.213	117/114	1.117	114	64.6432	115	78.6618	116	63.3206	117	50.9797	Quantitation summary for protein	115/114	1.141	7	1.094	*	116/114	0.771
30	GG7OGXE02E2EZ5_9		83	15305	6	5	2	1	17.2	7094	1	1	1	621.404	1240.79	2	1240.8	-0.0062	0	53.68	0.0005	R	LLLPGELAK	H			D:\Chandra\Nea Total iTRAQ\R1-combine\6.pkl (query 391)	115/114	1.01	116/114	1.178	117/114	1.261	114	6692.14	115	7944.28	116	6367.79	117	5956
30	GG7OGXE02E2EZ5_9		83	15305	6	5	2	1	17.2	7095	1	1	1	621.407	1240.8	2	1240.8	-0.0014	0	55.26	0.00028	R	LLLPGELAK	H			D:\Chandra\Nea Total iTRAQ\R1-combine\2.pkl (query 314)	115/114	1.022	116/114	1.047	117/114	1.089	114	1010.46	115	1213.3	116	854.672	117	776.585
30	GG7OGXE02E2EZ5_9		83	15305	6	5	2	1	17.2	7096	1	1	1	621.409	1240.8	2	1240.8	0.0028	0	55.78	0.00019	R	LLLPGELAK	H			D:\Chandra\Nea Total iTRAQ\R1-combine\1.pkl (query 310)	115/114	0.963	116/114	1.077	117/114	1.172	114	1382.21	115	1564.36	116	1202.22	117	1143.31
30	GG7OGXE02E2EZ5_9		83	15305	6	5	2	1	17.2	7097	1	1	1	621.412	1240.81	2	1240.8	0.009	0	52.14	0.00049	R	LLLPGELAK	H			D:\Chandra\Nea Total iTRAQ\R1-combine\7.pkl (query 391)	115/114	0.983	116/114	1.344	117/114	1.345	114	279.11	115	322.307	116	303.06	117	264.879
30	GG7OGXE02E2EZ5_9		83	15305	6	5	2	1	17.2	7098	1	1	1	621.416	1240.82	2	1240.8	0.0184	0	60.12	7e-05	R	LLLPGELAK	H			D:\Chandra\Nea Total iTRAQ\R1-combine\3.pkl (query 1432)	115/114	0.98	116/114	1.162	117/114	1.144	114	2978.92	115	3429.86	116	2797.37	117	2406.1
30	GG7OGXE02E2EZ5_9		83	15305	6	5	2	1	17.2	9524	1	1	1	486.269	1455.79	3	1455.79	-0.0074	0	22.9	1.4	K	QVHPDTGISSK	A			D:\Chandra\Nea Total iTRAQ\R1-combine\8.pkl (query 208)	115/114	1.075	116/114	1.441	117/114	0.903	114	18.204	115	22.9904	116	21.187	117	11.6048	Quantitation summary for protein	115/114	0.998	6	1.025		116/114	1.156
31	GH8N3EB02HBFEJ_8		81	11794	3	1	2	1	26.3	8118	1	1	1	666.885	1331.76	2	1331.78	-0.0228	0	28.42	0.37	R	LIGQIVSSITAS	-			D:\Chandra\Nea Total iTRAQ\R1-combine\7.pkl (query 1756)	115/114	2.48	116/114	2.743	117/114	5.201	114	5.7976	115	16.8932	116	12.847	117	21.2794
31	GH8N3EB02HBFEJ_8		81	11794	3	1	2	1	26.3	13263	1	0	0	621.668	1861.98	3	1861.98	0.0069	0	26.98	0.52	R	NLDIERPTYTNLNR	L			D:\Chandra\Nea Total iTRAQ\R1-combine\6.pkl (query 968)	115/114	1.279	116/114	0.896	117/114	0.974	114	263.849	115	396.464	116	191.03	117	181.457
31	GH8N3EB02HBFEJ_8		81	11794	3	1	2	1	26.3	13264	1	0	0	621.669	1861.99	3	1861.98	0.009	0	52.85	0.0014	R	NLDIERPTYTNLNR	L			D:\Chandra\Nea Total iTRAQ\R1-combine\7.pkl (query 298)	115/114	1.6	116/114	1.061	117/114	0.841	114	128.146	115	240.91	116	109.802	117	76.0498	Quantitation summary for protein	115/114	1.4	3	1.272		116/114	0.976
32	GG7OGXE02D8MXA_6		80	13532	9	1	2	1	24	16305	2	0	1	835.747	2504.22	3	2504.24	-0.0184	0	24.47	0.62	K	EELQGALEEAETALEQEEAK	V			D:\Chandra\Nea Total iTRAQ\R1-combine\2.pkl (query 1416)	115/114	---	116/114	---	117/114	---	114		115		116		117
32	GG7OGXE02D8MXA_6		80	13532	9	1	2	1	24	16307	2	0	1	835.77	2504.29	3	2504.24	0.0524	0	46.56	0.0049	K	EELQGALEEAETALEQEEAK	V			D:\Chandra\Nea Total iTRAQ\R1-combine\3.pkl (query 481)	115/114	1.249	116/114	1.092	117/114	1.36	114	46.5266	115	68.28	116	41.0461	117	44.6588
32	GG7OGXE02D8MXA_6		80	13532	9	1	2	1	24	16308	2	0	1	835.771	2504.29	3	2504.24	0.0551	0	34.77	0.074	K	EELQGALEEAETALEQEEAK	V			D:\Chandra\Nea Total iTRAQ\R1-combine\3.pkl (query 1069)	115/114	---	116/114	---	117/114	---	114		115		116		117
32	GG7OGXE02D8MXA_6		80	13532	9	1	2	1	24	17261	2	0	1	820.664	3278.63	4	3278.64	-0.0167	1	24.84	0.59	R	LEMEKEELQGALEEAETALEQEEAK	V			D:\Chandra\Nea Total iTRAQ\R1-combine\1.pkl (query 458)	115/114	---	116/114	---	117/114	---	114		115		116		117
32	GG7OGXE02D8MXA_6		80	13532	9	1	2	1	24	17262	2	0	1	820.67	3278.65	4	3278.64	0.0053	1	27.44	0.34	R	LEMEKEELQGALEEAETALEQEEAK	V			D:\Chandra\Nea Total iTRAQ\R1-combine\2.pkl (query 470)	115/114	---	116/114	---	117/114	---	114		115		116		117
32	GG7OGXE02D8MXA_6		80	13532	9	1	2	1	24	17264	2	0	1	820.684	3278.71	4	3278.64	0.0641	1	33.29	0.089	R	LEMEKEELQGALEEAETALEQEEAK	V			D:\Chandra\Nea Total iTRAQ\R1-combine\3.pkl (query 1101)	115/114	---	116/114	---	117/114	---	114		115		116		117
32	GG7OGXE02D8MXA_6		80	13532	9	1	2	1	24	17265	2	0	1	820.685	3278.71	4	3278.64	0.0653	1	29.89	0.19	R	LEMEKEELQGALEEAETALEQEEAK	V			D:\Chandra\Nea Total iTRAQ\R1-combine\3.pkl (query 512)	115/114	---	116/114	---	117/114	---	114		115		116		117
32	GG7OGXE02D8MXA_6		80	13532	9	1	2	1	24	17281	2	0	1	824.669	3294.65	4	3294.64	0.0084	1	28.49	0.25	R	LEMEKEELQGALEEAETALEQEEAK	V	Oxidation (M)	0.0010000000000000000000000.0	D:\Chandra\Nea Total iTRAQ\R1-combine\2.pkl (query 463)	115/114	---	116/114	---	117/114	---	114		115		116		117
32	GG7OGXE02D8MXA_6		80	13532	9	1	2	1	24	17283	2	0	1	824.689	3294.73	4	3294.64	0.0872	1	26.97	0.35	R	LEMEKEELQGALEEAETALEQEEAK	V	Oxidation (M)	0.0010000000000000000000000.0	D:\Chandra\Nea Total iTRAQ\R1-combine\3.pkl (query 504)	115/114	---	116/114	---	117/114	---	114		115		116		117		Quantitation summary for protein	115/114	1.249	1	[1.000]		116/114	1.092
33	GF03LTE04I69OB_6		79	18096	4	1	3	1	14.3	3422	1	1	1	488.301	974.587	2	974.588	-0.0012	0	21.32	1.3	R	STELLIR	K			D:\Chandra\Nea Total iTRAQ\R1-combine\7.pkl (query 288)	115/114	---	116/114	---	117/114	---	114		115		116		117
33	GF03LTE04I69OB_6		79	18096	4	1	3	1	14.3	3430	1	1	1	488.8	975.585	2	975.603	-0.0182	0	21.95	1.6	R	VTIMPK	D			D:\Chandra\Nea Total iTRAQ\R1-combine\10.pkl (query 258)	115/114	---	116/114	---	117/114	---	114		115		116		117
33	GF03LTE04I69OB_6		79	18096	4	1	3	1	14.3	6233	1	1	1	569.815	1137.62	2	1137.63	-0.0117	0	24.15	0.92	R	EIAQDFK	T			D:\Chandra\Nea Total iTRAQ\R1-combine\2.pkl (query 1166)	115/114	0.903	116/114	1.107	117/114	1.125	114	1851.32	115	1965.32	116	1654.87	117	1469.81
33	GF03LTE04I69OB_6		79	18096	4	1	3	1	14.3	6234	1	1	1	569.825	1137.64	2	1137.63	0.0087	0	37.56	0.045	R	EIAQDFK	T			D:\Chandra\Nea Total iTRAQ\R1-combine\1.pkl (query 1071)	115/114	0.903	116/114	1.068	117/114	1.164	114	1979.23	115	2098.92	116	1706.85	117	1625.66	Quantitation summary for protein	115/114	0.903	2	1.001	*	116/114	1.086
34	GG7OGXE02D2MLY_3		78	20100	4	1	2	1	10.1	14464	1	1	1	674.68	2021.02	3	2021.06	-0.0412	0	30.85	0.17	R	QLEEAEEVVTITMNK	Y			D:\Chandra\Nea Total iTRAQ\R1-combine\2.pkl (query 365)	115/114	1.255	116/114	0.66	117/114	0.699	114	50.3832	115	74.276	116	26.8739	117	24.8428
34	GG7OGXE02D2MLY_3		78	20100	4	1	2	1	10.1	14466	1	1	1	674.689	2021.05	3	2021.06	-0.0133	0	30.16	0.23	R	QLEEAEEVVTITMNK	Y			D:\Chandra\Nea Total iTRAQ\R1-combine\1.pkl (query 358)	115/114	1.054	116/114	0.852	117/114	1.019	114	51.3802	115	63.614	116	35.3831	117	36.9438
34	GG7OGXE02D2MLY_3		78	20100	4	1	2	1	10.1	14468	1	1	1	674.703	2021.09	3	2021.06	0.029	0	47.13	0.0049	R	QLEEAEEVVTITMNK	Y			D:\Chandra\Nea Total iTRAQ\R1-combine\3.pkl (query 403)	115/114	0.882	116/114	0.851	117/114	0.801	114	62.8812	115	65.1442	116	43.244	117	35.5522
34	GG7OGXE02D2MLY_3		78	20100	4	1	2	1	10.1	15253	1	1	1	726.72	2177.14	3	2177.16	-0.0239	1	31.22	0.19	R	RQLEEAEEVVTITMNK	Y			D:\Chandra\Nea Total iTRAQ\R1-combine\1.pkl (query 323)	115/114	1.628	116/114	1.338	117/114	2.313	114	22.9172	115	43.8262	116	24.7682	117	37.4091	Quantitation summary for protein	115/114	1.12	4	1.142		116/114	0.793
35	GF03LTE04JAJLA_8		78	20593	3	3	1	1	10.1	13710	1	1	1	640.012	1917.02	3	1917	0.0104	0	74.29	9.8e-06	R	LDEAGGATQAQVDLNK	K			D:\Chandra\Nea Total iTRAQ\R1-combine\3.pkl (query 839)	115/114	1.099	116/114	1.137	117/114	1.022	114	372.879	115	481.627	116	342.533	117	269.063
35	GF03LTE04JAJLA_8		78	20593	3	3	1	1	10.1	13711	1	1	1	640.014	1917.02	3	1917	0.0149	0	77.85	4.3e-06	R	LDEAGGATQAQVDLNK	K			D:\Chandra\Nea Total iTRAQ\R1-combine\2.pkl (query 733)	115/114	1.225	116/114	1.194	117/114	1.372	114	124.482	115	179.12	116	120.098	117	120.502
35	GF03LTE04JAJLA_8		78	20593	3	3	1	1	10.1	13712	1	1	1	640.015	1917.02	3	1917	0.0176	0	77.6	4.5e-06	R	LDEAGGATQAQVDLNK	K			D:\Chandra\Nea Total iTRAQ\R1-combine\1.pkl (query 684)	115/114	1.267	116/114	1.132	117/114	1.135	114	97.1274	115	144.61	116	88.7959	117	77.8159	Quantitation summary for protein	115/114	1.153	3	1.051	*	116/114	1.148
36	GG7OGXE02D5NOV_5		76	19395	4	4	1	1	6.4	8144	1	1	1	667.859	1333.7	2	1333.73	-0.0296	0	75.9	5.7e-06	R	LDEAEASALK	G			D:\Chandra\Nea Total iTRAQ\R1-combine\4.pkl (query 261)	115/114	0.93	116/114	0.583	117/114	0.603	114	8703.95	115	9506.71	116	4098.09	117	3706.49
36	GG7OGXE02D5NOV_5		76	19395	4	4	1	1	6.4	8145	1	1	1	667.86	1333.71	2	1333.73	-0.0274	0	73.55	1e-05	R	LDEAEASALK	G			D:\Chandra\Nea Total iTRAQ\R1-combine\2.pkl (query 731)	115/114	0.997	116/114	0.686	117/114	0.683	114	2501.12	115	2928.59	116	1385.6	117	1206.05
36	GG7OGXE02D5NOV_5		76	19395	4	4	1	1	6.4	8146	1	1	1	667.877	1333.74	2	1333.73	0.0066	0	73.51	1.2e-05	R	LDEAEASALK	G			D:\Chandra\Nea Total iTRAQ\R1-combine\1.pkl (query 682)	115/114	1.002	116/114	0.682	117/114	0.66	114	2138.47	115	2517.36	116	1177.79	117	996.456
36	GG7OGXE02D5NOV_5		76	19395	4	4	1	1	6.4	8147	1	1	1	667.89	1333.77	2	1333.73	0.033	0	54.46	0.00095	R	LDEAEASALK	G			D:\Chandra\Nea Total iTRAQ\R1-combine\4.pkl (query 899)	115/114	1.04	116/114	1.193	117/114	1.183	114	1640.93	115	2004.49	116	1581.63	117	1369.64	Quantitation summary for protein	115/114	0.963	4	1.029		116/114	0.618
37	GH8N3EB01EFZQT_5		74	20759	4	1	2	1	15.2	6138	1	0	0	565.341	1128.67	2	1128.64	0.0302	0	47.61	0.0037	R	SVHELEK	A			D:\Chandra\Nea Total iTRAQ\R1-combine\5.pkl (query 1405)	115/114	1.039	116/114	1.035	117/114	1.016	114	291.07	115	355.448	116	243.358	117	208.618
37	GH8N3EB01EFZQT_5		74	20759	4	1	2	1	15.2	15026	1	1	1	709.691	2126.05	3	2125.99	0.0626	0	26.1	0.46	K	NYSDEISELTDQLGEGGR	S			D:\Chandra\Nea Total iTRAQ\R1-combine\3.pkl (query 434)	115/114	1.124	116/114	0.838	117/114	0.831	114	204.396	115	270.02	116	138.295	117	119.855
37	GH8N3EB01EFZQT_5		74	20759	4	1	2	1	15.2	15612	1	1	1	757.712	2270.11	3	2270.09	0.0242	0	24.16	0.74	K	NYSDEISELTDQLGEGGR	S	iTRAQ4plex (Y)	0.020000000000000000.0	D:\Chandra\Nea Total iTRAQ\R1-combine\3.pkl (query 372)	115/114	---	116/114	---	117/114	---	114		115		116		117
37	GH8N3EB01EFZQT_5		74	20759	4	1	2	1	15.2	15613	1	1	1	757.715	2270.12	3	2270.09	0.0317	0	27.88	0.33	K	NYSDEISELTDQLGEGGR	S	iTRAQ4plex (Y)	0.020000000000000000.0	D:\Chandra\Nea Total iTRAQ\R1-combine\4.pkl (query 368)	115/114	---	116/114	---	117/114	---	114		115		116		117		Quantitation summary for protein	115/114	1.074	2	1.041		116/114	0.954
38	GF03LTE04J3S5A_4		73	16615	2	2	1	1	9	11580	1	1	1	557.321	1668.94	3	1668.95	-0.0059	0	68.01	4e-05	K	VIMVTGDHPITAK	A			D:\Chandra\Nea Total iTRAQ\R1-combine\9.pkl (query 1598)	115/114	1.15	116/114	0.664	117/114	0.828	114	192.392	115	259.909	116	103.258	117	112.453
38	GF03LTE04J3S5A_4		73	16615	2	2	1	1	9	11581	1	1	1	835.489	1668.96	2	1668.95	0.015	0	72.54	1.2e-05	K	VIMVTGDHPITAK	A			D:\Chandra\Nea Total iTRAQ\R1-combine\9.pkl (query 1025)	115/114	0.889	116/114	1.007	117/114	0.943	114	65.3591	115	68.2776	116	53.1577	117	43.508	Quantitation summary for protein	115/114	1.084	2	1.154		116/114	0.751
39	GG7OGXE02EB79I_3		72	15485	2	2	1	1	7.9	6953	1	1	1	610.857	1219.7	2	1219.7	-0.0017	0	71.98	1.6e-05	-	LITGESGAGK	T			D:\Chandra\Nea Total iTRAQ\R1-combine\6.pkl (query 1465)	115/114	0.707	116/114	0.968	117/114	1.072	114	1603.18	115	1332.29	116	1253.31	117	1212.89
39	GG7OGXE02EB79I_3		72	15485	2	2	1	1	7.9	6954	1	1	1	610.859	1219.7	2	1219.7	0.0019	0	54.37	0.00088	-	LITGESGAGK	T			D:\Chandra\Nea Total iTRAQ\R1-combine\7.pkl (query 1481)	115/114	0.618	116/114	0.863	117/114	0.97	114	499.014	115	362.427	116	347.834	117	341.732	Quantitation summary for protein	115/114	0.686	2	1.08		116/114	0.943
40	isotig22160_401-27		69	15328	1	1	1	1	18.5	16521	1	1	1	863.882	2588.62	3	2588.59	0.0372	0	68.54	1.6e-06	K	LLSGVTIAQGGVLPNIQAVLLPK	K			D:\Chandra\Nea Total iTRAQ\R1-combine\10.pkl (query 561)	115/114	-42.465	116/114	0.27	117/114	-15.829	114	-0.3682	115	18.3723	116	-0.08024	117	4.11328	Quantitation summary for protein	115/114	---	0	---		116/114	0.27
41	GF03LTE04I1Q15_12		66	22519	3	1	2	1	14	8823	1	1	1	696.901	1391.79	2	1391.75	0.0398	0	22.08	1.6	K	MVGDIANAWK	G			D:\Chandra\Nea Total iTRAQ\R1-combine\5.pkl (query 1571)	115/114	1.029	116/114	1.171	117/114	1.214	114	2323.49	115	2808.9	116	2198.82	117	1991.53
41	GF03LTE04I1Q15_12		66	22519	3	1	2	1	14	12129	1	1	1	578.649	1732.92	3	1732.97	-0.0476	0	44.42	0.0092	R	LSNRPAYLPTEGK	M			D:\Chandra\Nea Total iTRAQ\R1-combine\10.pkl (query 257)	115/114	0.909	116/114	0.784	117/114	0.884	114	630.682	115	673.681	116	399.359	117	393.569
41	GF03LTE04I1Q15_12		66	22519	3	1	2	1	14	12130	1	1	1	578.666	1732.98	3	1732.97	0.0046	0	21.85	1.6	R	LSNRPAYLPTEGK	M			D:\Chandra\Nea Total iTRAQ\R1-combine\1.pkl (query 1077)	115/114	0.878	116/114	0.763	117/114	0.907	114	74.8728	115	77.2027	116	46.1314	117	47.9211	Quantitation summary for protein	115/114	1	3	1.071		116/114	1.081
42	GG7OGXE02DUM8N_3		66	9922	5	4	1	1	13.7	8106	1	1	1	666.384	1330.75	2	1330.77	-0.0174	0	66.47	5.8e-05	K	VTPNGVTLDK	C			D:\Chandra\Nea Total iTRAQ\R1-combine\6.pkl (query 1496)	115/114	0.913	116/114	0.776	117/114	0.819	114	8378.3	115	8992.69	116	5249.68	117	4839.98
42	GG7OGXE02DUM8N_3		66	9922	5	4	1	1	13.7	8108	1	1	1	666.389	1330.76	2	1330.77	-0.0056	0	60.76	0.0002	K	VTPNGVTLDK	C			D:\Chandra\Nea Total iTRAQ\R1-combine\7.pkl (query 960)	115/114	0.897	116/114	0.812	117/114	0.703	114	728.733	115	767.754	116	478.265	117	361.361
42	GG7OGXE02DUM8N_3		66	9922	5	4	1	1	13.7	8110	1	1	1	666.411	1330.81	2	1330.77	0.0378	0	66.21	4.2e-05	K	VTPNGVTLDK	C			D:\Chandra\Nea Total iTRAQ\R1-combine\5.pkl (query 926)	115/114	0.904	116/114	0.793	117/114	0.874	114	4576.31	115	4859.47	116	2931.91	117	2821.47
42	GG7OGXE02DUM8N_3		66	9922	5	4	1	1	13.7	8119	1	1	1	666.885	1331.76	2	1330.77	0.986	0	33.92	0.1	K	VTPNGVTLDK	C			D:\Chandra\Nea Total iTRAQ\R1-combine\1.pkl (query 672)	115/114	0.841	116/114	0.802	117/114	0.832	114	3144.85	115	3108.07	116	2036.65	117	1846.41
42	GG7OGXE02DUM8N_3		66	9922	5	4	1	1	13.7	8120	1	1	1	666.887	1331.76	2	1330.77	0.99	0	47.1	0.0049	K	VTPNGVTLDK	C			D:\Chandra\Nea Total iTRAQ\R1-combine\2.pkl (query 1175)	115/114	0.823	116/114	0.769	117/114	0.776	114	1920.69	115	1858.08	116	1192.97	117	1051.6	Quantitation summary for protein	115/114	0.889	5	1.026	*	116/114	0.785
43	GH8N3EB01B6T94_5		64	18738	6	1	2	1	10.5	1306	1	1	0	437.753	873.492	2	873.504	-0.0119	0	27.37	0.31	R	LAEELR	S			D:\Chandra\Nea Total iTRAQ\R1-combine\2.pkl (query 1158)	115/114	---	116/114	---	117/114	---	114		115		116		117
43	GH8N3EB01B6T94_5		64	18738	6	1	2	1	10.5	1308	1	1	0	437.759	873.503	2	873.504	-0.0013	0	25.31	0.73	R	LAEELR	S			D:\Chandra\Nea Total iTRAQ\R1-combine\1.pkl (query 179)	115/114	---	116/114	---	117/114	---	114		115		116		117
43	GH8N3EB01B6T94_5		64	18738	6	1	2	1	10.5	7605	1	1	1	643.871	1285.73	2	1285.74	-0.0083	0	20.47	2.1	-	ILAGEIEELR	T			D:\Chandra\Nea Total iTRAQ\R1-combine\4.pkl (query 352)	115/114	---	116/114	---	117/114	---	114		115		116		117
43	GH8N3EB01B6T94_5		64	18738	6	1	2	1	10.5	7606	1	1	1	643.872	1285.73	2	1285.74	-0.0059	0	36.52	0.052	-	ILAGEIEELR	T			D:\Chandra\Nea Total iTRAQ\R1-combine\2.pkl (query 1292)	115/114	1.108	116/114	0.899	117/114	1.02	114	789.971	115	1028.1	116	573.923	117	568.562
43	GH8N3EB01B6T94_5		64	18738	6	1	2	1	10.5	7607	1	1	1	643.874	1285.73	2	1285.74	-0.0039	0	32.61	0.13	-	ILAGEIEELR	T			D:\Chandra\Nea Total iTRAQ\R1-combine\1.pkl (query 313)	115/114	1.111	116/114	0.933	117/114	1.053	114	453.928	115	592.339	116	342.016	117	337.501
43	GH8N3EB01B6T94_5		64	18738	6	1	2	1	10.5	7610	1	1	1	643.882	1285.75	2	1285.74	0.0131	0	23.34	1	-	ILAGEIEELR	T			D:\Chandra\Nea Total iTRAQ\R1-combine\3.pkl (query 941)	115/114	---	116/114	---	117/114	---	114		115		116		117		Quantitation summary for protein	115/114	1.109	2	1.001	*	116/114	0.912
44	isotig00701_947-495		63	18415	4	3	1	1	6.7	8130	1	1	1	667.369	1332.72	2	1332.75	-0.0262	0	63.19	0.00012	R	NAESAIEALK	E			D:\Chandra\Nea Total iTRAQ\R1-combine\4.pkl (query 299)	115/114	0.991	116/114	0.766	117/114	0.845	114	7208.26	115	8391.87	116	4459.28	117	4300.33
44	isotig00701_947-495		63	18415	4	3	1	1	6.7	8131	1	1	1	667.384	1332.75	2	1332.75	0.0036	0	37.27	0.052	R	NAESAIEALK	E			D:\Chandra\Nea Total iTRAQ\R1-combine\1.pkl (query 1145)	115/114	0.895	116/114	1.18	117/114	1.317	114	1118.69	115	1176.65	116	1066.03	117	1039.81
44	isotig00701_947-495		63	18415	4	3	1	1	6.7	8132	1	1	1	667.385	1332.76	2	1332.75	0.0068	0	22.52	1.5	R	NAESAIEALK	E			D:\Chandra\Nea Total iTRAQ\R1-combine\3.pkl (query 1384)	115/114	0.76	116/114	1.391	117/114	1.666	114	1018.8	115	909.931	116	1144.94	117	1198.21
44	isotig00701_947-495		63	18415	4	3	1	1	6.7	8133	1	1	1	667.386	1332.76	2	1332.75	0.0074	0	43.78	0.012	R	NAESAIEALK	E			D:\Chandra\Nea Total iTRAQ\R1-combine\2.pkl (query 784)	115/114	0.847	116/114	1.056	117/114	1.245	114	810.574	115	806.517	116	691.37	117	711.953	Quantitation summary for protein	115/114	0.946	4	1.081	*	116/114	0.897
45	GF03LTE04IGGQP_4		61	19198	1	1	1	1	8.2	10976	1	1	1	537.28	1608.82	3	1608.84	-0.0194	0	60.52	0.0002	K	YGFTHLSSGDLLR	E			D:\Chandra\Nea Total iTRAQ\R1-combine\8.pkl (query 374)	115/114	1.485	116/114	0.677	117/114	0.362	114	75.802	115	132.235	116	41.4789	117	19.388	Quantitation summary for protein	115/114	1.485	1	[1.000]		116/114	0.677
46	GGB57GC02DLEVO_4		58	12459	3	3	1	1	9.9	9164	1	1	1	711.372	1420.73	2	1420.74	-0.0144	0	45.11	0.0063	R	LTQENFELQR	S			D:\Chandra\Nea Total iTRAQ\R1-combine\3.pkl (query 279)	115/114	1.02	116/114	0.736	117/114	0.642	114	1658.55	115	1987.03	116	985.491	117	751.113
46	GGB57GC02DLEVO_4		58	12459	3	3	1	1	9.9	9165	1	1	1	711.375	1420.74	2	1420.74	-0.0072	0	48.13	0.0033	R	LTQENFELQR	S			D:\Chandra\Nea Total iTRAQ\R1-combine\1.pkl (query 711)	115/114	1.14	116/114	0.762	117/114	0.642	114	1188.22	115	1590.98	116	731.096	117	538.374
46	GGB57GC02DLEVO_4		58	12459	3	3	1	1	9.9	9166	1	1	1	711.377	1420.74	2	1420.74	-0.0032	0	58.04	0.00034	R	LTQENFELQR	S			D:\Chandra\Nea Total iTRAQ\R1-combine\2.pkl (query 240)	115/114	1.184	116/114	0.625	117/114	0.672	114	1530.77	115	2128.93	116	772.6	117	726.073	Quantitation summary for protein	115/114	1.11	3	1.046		116/114	0.704
47	GG7OGXE02DQVH5_2		57	15349	5	0	2	0	13	1306	1	0	0	437.753	873.492	2	873.504	-0.0119	0	27.37	0.31	R	LAEELR	S			D:\Chandra\Nea Total iTRAQ\R1-combine\2.pkl (query 1158)	115/114	---	116/114	---	117/114	---	114		115		116		117
47	GG7OGXE02DQVH5_2		57	15349	5	0	2	0	13	1308	1	0	0	437.759	873.503	2	873.504	-0.0013	0	25.31	0.73	R	LAEELR	S			D:\Chandra\Nea Total iTRAQ\R1-combine\1.pkl (query 179)	115/114	---	116/114	---	117/114	---	114		115		116		117
47	GG7OGXE02DQVH5_2		57	15349	5	0	2	0	13	8470	1	1	1	681.848	1361.68	2	1361.68	0.0017	0	22.76	0.76	R	ELEVELDSER	A			D:\Chandra\Nea Total iTRAQ\R1-combine\2.pkl (query 263)	115/114	---	116/114	---	117/114	---	114		115		116		117
47	GG7OGXE02DQVH5_2		57	15349	5	0	2	0	13	8471	1	1	1	681.848	1361.68	2	1361.68	0.0023	0	23.57	0.64	R	ELEVELDSER	A			D:\Chandra\Nea Total iTRAQ\R1-combine\3.pkl (query 886)	115/114	---	116/114	---	117/114	---	114		115		116		117
47	GG7OGXE02DQVH5_2		57	15349	5	0	2	0	13	8472	2	1	1	681.855	1361.7	2	1361.68	0.0167	0	29.65	0.19	R	ELEVELDSER	A			D:\Chandra\Nea Total iTRAQ\R1-combine\3.pkl (query 1393)	115/114	---	116/114	---	117/114	---	114		115		116		117		Quantitation summary for protein	115/114	---	0	---		116/114	---
48	GH8N3EB01BZU74_3		55	6880	3	0	2	0	15.1	6760	2	1	1	602.861	1203.71	2	1203.73	-0.0254	0	21.5	1.8	-	SVLEIDIK	V			D:\Chandra\Nea Total iTRAQ\R1-combine\1.pkl (query 1191)	115/114	---	116/114	---	117/114	---	114		115		116		117
48	GH8N3EB01BZU74_3		55	6880	3	0	2	0	15.1	6767	2	1	1	602.871	1203.73	2	1203.73	-0.0042	0	24.04	0.79	-	SVLEIDIK	V			D:\Chandra\Nea Total iTRAQ\R1-combine\4.pkl (query 343)	115/114	---	116/114	---	117/114	---	114		115		116		117
48	GH8N3EB01BZU74_3		55	6880	3	0	2	0	15.1	7059	1	1	1	616.883	1231.75	2	1231.73	0.0251	0	32.77	0.098	-	DVLEIDIK	V			D:\Chandra\Nea Total iTRAQ\R1-combine\3.pkl (query 1478)	115/114	---	116/114	---	117/114	---	114		115		116		117		Quantitation summary for protein	115/114	---	0	---		116/114	---
49	GH8N3EB01EK4CU_7		54	13844	6	0	2	0	7.9	5633	2	1	1	546.314	1090.61	2	1090.61	0.0021	0	25.96	0.68	K	LGEELDK	L			D:\Chandra\Nea Total iTRAQ\R1-combine\1.pkl (query 671)	115/114	---	116/114	---	117/114	---	114		115		116		117
49	GH8N3EB01EK4CU_7		54	13844	6	0	2	0	7.9	5634	2	1	1	546.314	1090.61	2	1090.61	0.0025	0	28.95	0.34	K	LGEELDK	L			D:\Chandra\Nea Total iTRAQ\R1-combine\2.pkl (query 719)	115/114	---	116/114	---	117/114	---	114		115		116		117
49	GH8N3EB01EK4CU_7		54	13844	6	0	2	0	7.9	6760	1	0	1	602.861	1203.71	2	1203.7	0.011	1	22.58	1.4	K	LGEELDKL	-			D:\Chandra\Nea Total iTRAQ\R1-combine\1.pkl (query 1191)	115/114	---	116/114	---	117/114	---	114		115		116		117
49	GH8N3EB01EK4CU_7		54	13844	6	0	2	0	7.9	6761	1	1	1	602.861	1203.71	2	1203.7	0.0116	1	21.67	1.7	K	LGEELDKL	-			D:\Chandra\Nea Total iTRAQ\R1-combine\2.pkl (query 830)	115/114	---	116/114	---	117/114	---	114		115		116		117
49	GH8N3EB01EK4CU_7		54	13844	6	0	2	0	7.9	6763	1	1	1	602.863	1203.71	2	1203.7	0.0154	1	21.62	1.6	K	LGEELDKL	-			D:\Chandra\Nea Total iTRAQ\R1-combine\3.pkl (query 1431)	115/114	---	116/114	---	117/114	---	114		115		116		117
49	GH8N3EB01EK4CU_7		54	13844	6	0	2	0	7.9	6767	1	0	1	602.871	1203.73	2	1203.7	0.0322	1	25.29	0.59	K	LGEELDKL	-			D:\Chandra\Nea Total iTRAQ\R1-combine\4.pkl (query 343)	115/114	---	116/114	---	117/114	---	114		115		116		117		Quantitation summary for protein	115/114	---	0	---		116/114	---
50	GF03LTE04ICYEJ_4		54	14560	1	1	1	1	9.1	7919	1	1	1	657.417	1312.82	2	1312.8	0.0228	0	53.86	0.00053	R	GTGIVSAPVPK	K			D:\Chandra\Nea Total iTRAQ\R1-combine\10.pkl (query 968)	115/114	1.142	116/114	1.557	117/114	1.851	114	176.787	115	237.287	116	222.308	117	230.937	Quantitation summary for protein	115/114	1.142	1	[1.000]		116/114	1.557
51	GH8N3EB02FH8LR_4		54	16847	1	1	1	1	7.9	8456	1	1	1	680.427	1358.84	2	1358.84	0.0024	0	53.58	0.00063	K	LLLIGDSGVGK	S			D:\Chandra\Nea Total iTRAQ\R1-combine\6.pkl (query 1619)	115/114	0.695	116/114	1.25	117/114	1.363	114	575.535	115	469.992	116	581.168	117	553.512	Quantitation summary for protein	115/114	0.695	1	[1.000]		116/114	1.25
52	isotig13466_61-675		54	25585	1	1	1	1	5.4	8456	1	0	1	680.427	1358.84	2	1358.84	0.0024	0	53.58	0.00063	K	LLIIGDSGVGK	S			D:\Chandra\Nea Total iTRAQ\R1-combine\6.pkl (query 1619)	115/114	0.695	116/114	1.25	117/114	1.363	114	575.535	115	469.992	116	581.168	117	553.512	Quantitation summary for protein	115/114	0.695	1	[1.000]		116/114	1.25
53	GG7OGXE02C8BRK_3		51	15605	7	0	2	0	11.2	3410	1	1	1	487.824	973.634	2	973.642	-0.0077	0	30.05	0.083	R	VVDLIK	H			D:\Chandra\Nea Total iTRAQ\R1-combine\2.pkl (query 1241)	115/114	---	116/114	---	117/114	---	114		115		116		117
53	GG7OGXE02C8BRK_3		51	15605	7	0	2	0	11.2	3412	1	1	1	487.825	973.636	2	973.642	-0.0057	0	30.22	0.082	R	VVDLIK	H			D:\Chandra\Nea Total iTRAQ\R1-combine\1.pkl (query 738)	115/114	---	116/114	---	117/114	---	114		115		116		117
53	GG7OGXE02C8BRK_3		51	15605	7	0	2	0	11.2	3413	1	1	1	487.832	973.649	2	973.642	0.0071	0	26.82	0.14	R	VVDLIK	H			D:\Chandra\Nea Total iTRAQ\R1-combine\3.pkl (query 300)	115/114	---	116/114	---	117/114	---	114		115		116		117
53	GG7OGXE02C8BRK_3		51	15605	7	0	2	0	11.2	3414	1	1	1	487.834	973.653	2	973.642	0.0113	0	24.02	0.3	R	VVDLIK	H			D:\Chandra\Nea Total iTRAQ\R1-combine\7.pkl (query 1032)	115/114	---	116/114	---	117/114	---	114		115		116		117
53	GG7OGXE02C8BRK_3		51	15605	7	0	2	0	11.2	3415	1	1	1	487.834	973.654	2	973.642	0.0123	0	28.37	0.099	R	VVDLIK	H			D:\Chandra\Nea Total iTRAQ\R1-combine\6.pkl (query 339)	115/114	---	116/114	---	117/114	---	114		115		116		117
53	GG7OGXE02C8BRK_3		51	15605	7	0	2	0	11.2	3417	1	1	1	487.841	973.667	2	973.642	0.0251	0	29.08	0.065	R	VVDLIK	H			D:\Chandra\Nea Total iTRAQ\R1-combine\6.pkl (query 1018)	115/114	---	116/114	---	117/114	---	114		115		116		117
53	GG7OGXE02C8BRK_3		51	15605	7	0	2	0	11.2	6264	1	1	1	572.362	1142.71	2	1142.69	0.019	0	22.05	1	K	VDPILNGK	L			D:\Chandra\Nea Total iTRAQ\R1-combine\5.pkl (query 956)	115/114	---	116/114	---	117/114	---	114		115		116		117		Quantitation summary for protein	115/114	---	0	---		116/114	---
54	isotig04410_268-681		48	17577	7	6	1	1	6.5	6391	1	1	1	580.835	1159.65	2	1159.67	-0.0134	0	42.63	0.012	R	SQLEISAIR	Q			D:\Chandra\Nea Total iTRAQ\R1-combine\2.pkl (query 222)	115/114	1.43	116/114	0.723	117/114	0.586	114	3769.07	115	6335.15	116	2200.47	117	1557.73
54	isotig04410_268-681		48	17577	7	6	1	1	6.5	6392	1	1	1	580.84	1159.67	2	1159.67	-0.0028	0	44.57	0.0083	R	SQLEISAIR	Q			D:\Chandra\Nea Total iTRAQ\R1-combine\1.pkl (query 693)	115/114	1.377	116/114	0.683	117/114	0.622	114	3704.67	115	5993.71	116	2044.91	117	1625.77
54	isotig04410_268-681		48	17577	7	6	1	1	6.5	6393	1	1	1	580.842	1159.67	2	1159.67	0.001	0	42.42	0.013	R	SQLEISAIR	Q			D:\Chandra\Nea Total iTRAQ\R1-combine\6.pkl (query 1518)	115/114	1.458	116/114	0.801	117/114	0.731	114	8214.31	115	14071.2	116	5314.67	117	4240.05
54	isotig04410_268-681		48	17577	7	6	1	1	6.5	6394	1	1	1	580.843	1159.67	2	1159.67	0.0026	0	20.63	2	R	SQLEISAIR	Q			D:\Chandra\Nea Total iTRAQ\R1-combine\8.pkl (query 1029)	115/114	---	116/114	---	117/114	---	114		115		116		117
54	isotig04410_268-681		48	17577	7	6	1	1	6.5	6395	1	1	1	580.844	1159.67	2	1159.67	0.0044	0	44.27	0.0086	R	SQLEISAIR	Q			D:\Chandra\Nea Total iTRAQ\R1-combine\3.pkl (query 260)	115/114	1.42	116/114	0.723	117/114	0.67	114	3699.89	115	6174.51	116	2161.16	117	1749.12
54	isotig04410_268-681		48	17577	7	6	1	1	6.5	6396	1	1	1	580.845	1159.68	2	1159.67	0.008	0	48.05	0.0035	R	SQLEISAIR	Q			D:\Chandra\Nea Total iTRAQ\R1-combine\7.pkl (query 297)	115/114	1.473	116/114	0.699	117/114	0.647	114	6362.76	115	11011.4	116	3593.24	117	2904.81
54	isotig04410_268-681		48	17577	7	6	1	1	6.5	6397	1	1	1	580.851	1159.69	2	1159.67	0.02	0	40.59	0.018	R	SQLEISAIR	Q			D:\Chandra\Nea Total iTRAQ\R1-combine\5.pkl (query 282)	115/114	1.519	116/114	0.686	117/114	0.674	114	7672.85	115	13692.1	116	4253.06	117	3647.17	Quantitation summary for protein	115/114	1.458	6	1.015	*	116/114	0.725
55	GH8N3EB02JDZSK_10		47	9322	1	1	1	1	15.1	8281	1	1	1	673.425	1344.84	2	1344.82	0.013	0	47.45	0.0023	K	ILLLGAGESGK	S			D:\Chandra\Nea Total iTRAQ\R1-combine\6.pkl (query 1610)	115/114	0.844	116/114	1.186	117/114	1.418	114	545.272	115	540.575	116	522.35	117	545.607	Quantitation summary for protein	115/114	0.844	1	[1.000]		116/114	1.186
56	isotig13580_74-793		47	29215	1	1	1	1	4.6	8281	1	0	1	673.425	1344.84	2	1344.82	0.013	0	47.45	0.0023	K	LLLLGAGESGK	S			D:\Chandra\Nea Total iTRAQ\R1-combine\6.pkl (query 1610)	115/114	0.844	116/114	1.186	117/114	1.418	114	545.272	115	540.575	116	522.35	117	545.607	Quantitation summary for protein	115/114	0.844	1	[1.000]		116/114	1.186
57	GG7OGXE02C6AMQ_9		47	20393	1	1	1	1	4.8	5849	1	1	1	552.843	1103.67	2	1103.68	-0.008	0	46.97	0.0041	R	VTLELGGK	S			D:\Chandra\Nea Total iTRAQ\R1-combine\6.pkl (query 306)	115/114	0.875	116/114	1.596	117/114	1.805	114	1633.21	115	1679.09	116	2106.24	117	2080.05	Quantitation summary for protein	115/114	0.875	1	[1.000]		116/114	1.596
58	isotig14100_903-1		45	37285	6	6	1	1	2.7	6584	1	1	1	591.313	1180.61	2	1180.64	-0.0249	0	42.39	0.011	K	VGNEMVTK	G	Oxidation (M)	0.00001000.0	D:\Chandra\Nea Total iTRAQ\R1-combine\6.pkl (query 257)	115/114	0.997	116/114	0.756	117/114	0.813	114	21092	115	24706.3	116	12881.3	117	12101.6
58	isotig14100_903-1		45	37285	6	6	1	1	2.7	6586	1	1	1	591.337	1180.66	2	1180.64	0.0223	0	46.98	0.0054	K	VGNEMVTK	G	Oxidation (M)	0.00001000.0	D:\Chandra\Nea Total iTRAQ\R1-combine\2.pkl (query 187)	115/114	1.034	116/114	1.001	117/114	0.974	114	2659.63	115	3232.46	116	2151.4	117	1828.54
58	isotig14100_903-1		45	37285	6	6	1	1	2.7	6590	1	1	1	591.34	1180.66	2	1180.64	0.0281	0	46.89	0.0055	K	VGNEMVTK	G	Oxidation (M)	0.00001000.0	D:\Chandra\Nea Total iTRAQ\R1-combine\3.pkl (query 231)	115/114	0.972	116/114	0.882	117/114	0.909	114	7278.72	115	8312.08	116	5188.93	117	4667.95
58	isotig14100_903-1		45	37285	6	6	1	1	2.7	6591	1	1	1	591.34	1180.67	2	1180.64	0.0291	0	47.1	0.0053	K	VGNEMVTK	G	Oxidation (M)	0.00001000.0	D:\Chandra\Nea Total iTRAQ\R1-combine\1.pkl (query 184)	115/114	0.975	116/114	0.861	117/114	0.93	114	3080.2	115	3528.41	116	2142.63	117	2021.52
58	isotig14100_903-1		45	37285	6	6	1	1	2.7	6592	1	1	1	591.341	1180.67	2	1180.64	0.0309	0	46.86	0.0056	K	VGNEMVTK	G	Oxidation (M)	0.00001000.0	D:\Chandra\Nea Total iTRAQ\R1-combine\5.pkl (query 251)	115/114	1	116/114	0.86	117/114	0.899	114	12955.4	115	15222.3	116	9003.43	117	8223.43
58	isotig14100_903-1		45	37285	6	6	1	1	2.7	6593	1	1	1	591.343	1180.67	2	1180.64	0.0353	0	42.4	0.016	K	VGNEMVTK	G	Oxidation (M)	0.00001000.0	D:\Chandra\Nea Total iTRAQ\R1-combine\7.pkl (query 261)	115/114	1.013	116/114	0.99	117/114	0.94	114	1234.56	115	1469.92	116	987.748	117	818.839	Quantitation summary for protein	115/114	0.995	6	1.013		116/114	0.829
59	isotig09026_1157-525		45	27235	2	2	1	1	3.8	6985	1	1	1	612.371	1222.73	2	1222.72	0.012	0	44.17	0.0084	K	ALQFIESK	G			D:\Chandra\Nea Total iTRAQ\R1-combine\7.pkl (query 1033)	115/114	0.965	116/114	1.018	117/114	1.126	114	430.566	115	488.347	116	354.234	117	342.026
59	isotig09026_1157-525		45	27235	2	2	1	1	3.8	6986	1	1	1	612.374	1222.73	2	1222.72	0.0174	0	45.35	0.006	K	ALQFIESK	G			D:\Chandra\Nea Total iTRAQ\R1-combine\6.pkl (query 1015)	115/114	0.96	116/114	1.343	117/114	1.442	114	3165.64	115	3571.42	116	3435.05	117	3220.65	Quantitation summary for protein	115/114	0.961	2	1.003	*	116/114	1.304
60	GGB57GC02DK63F_3_Rev		45	6481	2	0	2	0	29.5	1700	1	1	1	452.305	902.596	2	902.604	-0.008	0	20.32	0.8	R	IILEK	F			D:\Chandra\Nea Total iTRAQ\R1-combine\6.pkl (query 972)	115/114	---	116/114	---	117/114	---	114		115		116		117
60	GGB57GC02DK63F_3_Rev		45	6481	2	0	2	0	29.5	8467	1	1	1	454.605	1360.79	3	1360.8	-0.0072	0	24.62	0.8	K	LNYLFYIK	G			D:\Chandra\Nea Total iTRAQ\R1-combine\8.pkl (query 399)	115/114	---	116/114	---	117/114	---	114		115		116		117		Quantitation summary for protein	115/114	---	0	---		116/114	---
61	isotig08082_1010-81		45	37783	1	1	1	1	3.9	9174	1	1	1	712.421	1422.83	2	1422.81	0.0206	0	44.72	0.0079	K	GTVIIIANHGER	I			D:\Chandra\Nea Total iTRAQ\R1-combine\9.pkl (query 990)	115/114	1.078	116/114	1.676	117/114	1.333	114	58.6778	115	74.3001	116	79.4617	117	55.2069	Quantitation summary for protein	115/114	1.078	1	[1.000]		116/114	1.676
62	GF03LTE04IUALO_11		44	20131	2	1	1	1	12.4	17021	1	1	1	732.621	2926.45	4	2926.52	-0.0632	1	28.69	0.24	R	LQQFFNHHMFVLEQEEYKK	E			D:\Chandra\Nea Total iTRAQ\R1-combine\7.pkl (query 401)	115/114	---	116/114	---	117/114	---	114		115		116		117
62	GF03LTE04IUALO_11		44	20131	2	1	1	1	12.4	17022	1	1	1	732.633	2926.5	4	2926.52	-0.0152	1	43.96	0.0076	R	LQQFFNHHMFVLEQEEYKK	E			D:\Chandra\Nea Total iTRAQ\R1-combine\6.pkl (query 405)	115/114	2.946	116/114	0.829	117/114	0.843	114	458.709	115	1587.95	116	307.079	117	272.983	Quantitation summary for protein	115/114	2.946	1	[1.000]		116/114	0.829
63	GH8N3EB01DL919_4		43	20697	11	4	1	1	4.3	6773	1	0	1	603.319	1204.62	2	1204.64	-0.0177	0	34.59	0.061	R	MLYSEFK	Q			D:\Chandra\Nea Total iTRAQ\R1-combine\3.pkl (query 293)	115/114	0.985	116/114	0.84	117/114	0.836	114	7072.86	115	8186.74	116	4799.21	117	4172.73
63	GH8N3EB01DL919_4		43	20697	11	4	1	1	4.3	6774	1	0	1	603.323	1204.63	2	1204.64	-0.0095	0	40.08	0.019	R	MLYSEFK	Q			D:\Chandra\Nea Total iTRAQ\R1-combine\7.pkl (query 336)	115/114	0.997	116/114	0.861	117/114	0.903	114	3096.35	115	3626.13	116	2154	117	1972.89
63	GH8N3EB01DL919_4		43	20697	11	4	1	1	4.3	6775	1	0	1	603.323	1204.63	2	1204.64	-0.0095	0	35.76	0.051	R	MLYSEFK	Q			D:\Chandra\Nea Total iTRAQ\R1-combine\6.pkl (query 338)	115/114	0.951	116/114	0.935	117/114	1.039	114	6222.38	115	6955.37	116	4701.52	117	4561.32
63	GH8N3EB01DL919_4		43	20697	11	4	1	1	4.3	6776	1	0	1	603.326	1204.64	2	1204.64	-0.0041	0	26.74	0.41	R	MLYSEFK	Q			D:\Chandra\Nea Total iTRAQ\R1-combine\2.pkl (query 257)	115/114	1.035	116/114	1	117/114	1.002	114	3148.22	115	3828.56	116	2543.16	117	2225.97
63	GH8N3EB01DL919_4		43	20697	11	4	1	1	4.3	6777	1	0	1	603.326	1204.64	2	1204.64	-0.0027	0	36.46	0.045	R	MLYSEFK	Q			D:\Chandra\Nea Total iTRAQ\R1-combine\1.pkl (query 256)	115/114	1.044	116/114	0.972	117/114	0.993	114	3223.55	115	3955.88	116	2531.46	117	2259.55
63	GH8N3EB01DL919_4		43	20697	11	4	1	1	4.3	6779	1	0	1	603.339	1204.66	2	1204.64	0.0227	0	25.02	0.77	R	MLYSEFK	Q			D:\Chandra\Nea Total iTRAQ\R1-combine\7.pkl (query 1027)	115/114	0.906	116/114	1.539	117/114	1.633	114	311.529	115	331.648	116	387.38	117	359.122
63	GH8N3EB01DL919_4		43	20697	11	4	1	1	4.3	6957	1	0	1	611.319	1220.62	2	1220.64	-0.0112	0	43.21	0.0086	R	MLYSEFK	Q	Oxidation (M)	0.1000000.0	D:\Chandra\Nea Total iTRAQ\R1-combine\6.pkl (query 960)	115/114	0.89	116/114	0.83	117/114	0.999	114	6492.29	115	6790.19	116	4350.41	117	4579.35
63	GH8N3EB01DL919_4		43	20697	11	4	1	1	4.3	6958	1	0	1	611.32	1220.63	2	1220.64	-0.01	0	34.57	0.064	R	MLYSEFK	Q	Oxidation (M)	0.1000000.0	D:\Chandra\Nea Total iTRAQ\R1-combine\7.pkl (query 979)	115/114	0.9	116/114	0.973	117/114	0.913	114	407.174	115	430.712	116	320.181	117	262.323
63	GH8N3EB01DL919_4		43	20697	11	4	1	1	4.3	6959	1	0	1	611.329	1220.64	2	1220.64	0.0088	0	27.99	0.35	R	MLYSEFK	Q	Oxidation (M)	0.1000000.0	D:\Chandra\Nea Total iTRAQ\R1-combine\1.pkl (query 216)	115/114	---	116/114	---	117/114	---	114		115		116		117
63	GH8N3EB01DL919_4		43	20697	11	4	1	1	4.3	6960	1	0	1	611.332	1220.65	2	1220.64	0.0146	0	29.7	0.24	R	MLYSEFK	Q	Oxidation (M)	0.1000000.0	D:\Chandra\Nea Total iTRAQ\R1-combine\3.pkl (query 1340)	115/114	---	116/114	---	117/114	---	114		115		116		117
63	GH8N3EB01DL919_4		43	20697	11	4	1	1	4.3	6961	1	0	1	611.34	1220.67	2	1220.64	0.0304	0	27.45	0.43	R	MLYSEFK	Q	Oxidation (M)	0.1000000.0	D:\Chandra\Nea Total iTRAQ\R1-combine\2.pkl (query 1193)	115/114	---	116/114	---	117/114	---	114		115		116		117		Quantitation summary for protein	115/114	0.968	8	1.027	*	116/114	0.9
64	GG7OGXE02DTNOC_2		43	15022	1	1	1	1	5.4	6330	1	1	1	575.858	1149.7	2	1149.7	0.0017	0	42.68	0.012	R	LIFDNLK	K			D:\Chandra\Nea Total iTRAQ\R1-combine\6.pkl (query 1064)	115/114	0.964	116/114	1.81	117/114	1.946	114	1196.59	115	1355.69	116	1749.34	117	1643.53	Quantitation summary for protein	115/114	0.964	1	[1.000]		116/114	1.81
65	GH8N3EB02JKG24_8		43	14669	3	3	1	1	7.1	6768	1	1	1	602.872	1203.73	2	1203.75	-0.0242	1	42.51	0.011	R	TIINRTAK	R			D:\Chandra\Nea Total iTRAQ\R1-combine\1.pkl (query 713)	115/114	0.996	116/114	1.048	117/114	1.056	114	4219.67	115	4939.95	116	3571.59	117	3144.34
65	GH8N3EB02JKG24_8		43	14669	3	3	1	1	7.1	6770	1	1	1	602.88	1203.75	2	1203.75	-0.0088	1	42.42	0.0081	R	TIINRTAK	R			D:\Chandra\Nea Total iTRAQ\R1-combine\3.pkl (query 863)	115/114	0.998	116/114	1.022	117/114	1.041	114	5761.58	115	6757.27	116	4756.66	117	4231.66
65	GH8N3EB02JKG24_8		43	14669	3	3	1	1	7.1	6771	1	1	1	602.893	1203.77	2	1203.75	0.018	1	37.32	0.015	R	TIINRTAK	R			D:\Chandra\Nea Total iTRAQ\R1-combine\4.pkl (query 1490)	115/114	0.796	116/114	1.003	117/114	1.111	114	3996.92	115	3737.5	116	3237.29	117	3135.3	Quantitation summary for protein	115/114	0.94	3	[1.079]		116/114	1.024
66	GF03LTE04JA7OU_7		42	16771	1	1	1	1	6	7087	1	1	1	620.37	1238.73	2	1238.71	0.0201	0	42.42	0.013	R	FPLFGGWK	T			D:\Chandra\Nea Total iTRAQ\R1-combine\10.pkl (query 463)	115/114	0.889	116/114	1.605	117/114	1.144	114	127.67	115	133.329	116	165.557	117	103.04	Quantitation summary for protein	115/114	0.889	1	[1.000]		116/114	1.605
67	isotig03537_536-96		42	19083	1	1	1	1	6.8	8667	1	1	1	691.946	1381.88	2	1381.92	-0.0379	0	42.3	0.0051	K	LLEPVLLLGK	E			D:\Chandra\Nea Total iTRAQ\R1-combine\6.pkl (query 508)	115/114	1.449	116/114	1.428	117/114	1.235	114	160.317	115	272.96	116	184.903	117	139.709	Quantitation summary for protein	115/114	1.449	1	[1.000]		116/114	1.428
68	GGB57GC01BQMTN_3		42	10306	3	0	2	0	16.9	1830	1	1	1	454.303	906.591	2	906.615	-0.0236	0	21.69	0.94	R	ILVFK	Q			D:\Chandra\Nea Total iTRAQ\R1-combine\10.pkl (query 365)	115/114	---	116/114	---	117/114	---	114		115		116		117
68	GGB57GC01BQMTN_3		42	10306	3	0	2	0	16.9	1831	1	1	1	454.317	906.62	2	906.615	0.005	0	20.07	1.6	R	ILVFK	Q			D:\Chandra\Nea Total iTRAQ\R1-combine\10.pkl (query 367)	115/114	---	116/114	---	117/114	---	114		115		116		117
68	GGB57GC01BQMTN_3		42	10306	3	0	2	0	16.9	5812	1	1	1	551.881	1101.75	2	1101.74	0.0101	0	20.3	0.31	K	LVTIQLK	-			D:\Chandra\Nea Total iTRAQ\R1-combine\10.pkl (query 360)	115/114	---	116/114	---	117/114	---	114		115		116		117		Quantitation summary for protein	115/114	---	0	---		116/114	---
69	GH8N3EB02H5X8V_2_Rev		42	9250	3	0	2	0	10	4891	1	1	1	522.822	1043.63	2	1043.61	0.0194	0	21.17	1.3	K	QLLEELR	L			D:\Chandra\Nea Total iTRAQ\R1-combine\4.pkl (query 925)	115/114	---	116/114	---	117/114	---	114		115		116		117
69	GH8N3EB02H5X8V_2_Rev		42	9250	3	0	2	0	10	7941	2	1	1	439.604	1315.79	3	1315.81	-0.015	1	20.72	1.6	R	KQLLEELR	L			D:\Chandra\Nea Total iTRAQ\R1-combine\7.pkl (query 279)	115/114	---	116/114	---	117/114	---	114		115		116		117
69	GH8N3EB02H5X8V_2_Rev		42	9250	3	0	2	0	10	7943	5	1	1	658.905	1315.8	2	1315.81	-0.0108	1	20.25	1.7	R	KQLLEELR	L			D:\Chandra\Nea Total iTRAQ\R1-combine\6.pkl (query 1495)	115/114	---	116/114	---	117/114	---	114		115		116		117		Quantitation summary for protein	115/114	---	0	---		116/114	---
70	isotig14661_142-975_Rev		40	36130	1	1	1	1	2.5	6930	1	1	1	609.38	1216.74	2	1216.73	0.0161	1	40.26	0.018	-	KIQWAQR	M			D:\Chandra\Nea Total iTRAQ\R1-combine\5.pkl (query 214)	115/114	0.996	116/114	2.617	117/114	2.366	114	101.364	115	118.611	116	214.323	117	169.259	Quantitation summary for protein	115/114	0.996	1	[1.000]		116/114	2.617
71	GF03LTE04IOA7G_4		38	8166	3	2	1	1	9.7	2197	1	0	1	466.817	931.619	2	931.631	-0.0117	0	38.3	0.028	K	GLITLK	T			D:\Chandra\Nea Total iTRAQ\R1-combine\3.pkl (query 277)	115/114	1.008	116/114	0.233	117/114	0.259	114	8693.41	115	10296.7	116	1634.39	117	1589.36
71	GF03LTE04IOA7G_4		38	8166	3	2	1	1	9.7	2198	1	0	1	466.817	931.62	2	931.631	-0.0113	0	38.41	0.027	K	GLITLK	T			D:\Chandra\Nea Total iTRAQ\R1-combine\1.pkl (query 715)	115/114	1.017	116/114	0.245	117/114	0.274	114	6140.07	115	7333.97	116	1213.17	117	1187.12
71	GF03LTE04IOA7G_4		38	8166	3	2	1	1	9.7	2199	1	0	1	466.82	931.626	2	931.631	-0.0051	0	23.3	0.77	K	GLITLK	T			D:\Chandra\Nea Total iTRAQ\R1-combine\2.pkl (query 247)	115/114	---	116/114	---	117/114	---	114		115		116		117		Quantitation summary for protein	115/114	1.012	2	1.004		116/114	0.238
72	GGB57GC02DF1LN_1_Rev		38	4338	3	2	1	1	20	2197	1	0	1	466.817	931.619	2	931.631	-0.0117	0	38.3	0.028	K	GLLTLK	L			D:\Chandra\Nea Total iTRAQ\R1-combine\3.pkl (query 277)	115/114	1.008	116/114	0.233	117/114	0.259	114	8693.41	115	10296.7	116	1634.39	117	1589.36
72	GGB57GC02DF1LN_1_Rev		38	4338	3	2	1	1	20	2198	1	0	1	466.817	931.62	2	931.631	-0.0113	0	38.41	0.027	K	GLLTLK	L			D:\Chandra\Nea Total iTRAQ\R1-combine\1.pkl (query 715)	115/114	1.017	116/114	0.245	117/114	0.274	114	6140.07	115	7333.97	116	1213.17	117	1187.12
72	GGB57GC02DF1LN_1_Rev		38	4338	3	2	1	1	20	2199	1	0	1	466.82	931.626	2	931.631	-0.0051	0	23.3	0.77	K	GLLTLK	L			D:\Chandra\Nea Total iTRAQ\R1-combine\2.pkl (query 247)	115/114	---	116/114	---	117/114	---	114		115		116		117		Quantitation summary for protein	115/114	1.012	2	1.004		116/114	0.238
73	GH8N3EB02H58KC_3_Rev		38	15899	2	2	1	1	5.8	5633	1	0	1	546.314	1090.61	2	1090.61	0.0021	0	37.97	0.043	K	IADEIDK	K			D:\Chandra\Nea Total iTRAQ\R1-combine\1.pkl (query 671)	115/114	0.789	116/114	1.199	117/114	1.294	114	2498.21	115	2314.92	116	2419.25	117	2282.31
73	GH8N3EB02H58KC_3_Rev		38	15899	2	2	1	1	5.8	5634	1	0	1	546.314	1090.61	2	1090.61	0.0025	0	37.7	0.046	K	IADEIDK	K			D:\Chandra\Nea Total iTRAQ\R1-combine\2.pkl (query 719)	115/114	0.819	116/114	1.268	117/114	1.37	114	2750.91	115	2646.75	116	2818.39	117	2659.41	Quantitation summary for protein	115/114	0.804	2	1.019	*	116/114	1.235
74	GF03LTE04I5JYO_4_Rev		38	9912	2	2	1	1	8.3	3952	1	1	1	496.835	991.656	2	991.667	-0.0111	0	37.43	0.022	K	FILAIK	R			D:\Chandra\Nea Total iTRAQ\R1-combine\1.pkl (query 800)	115/114	1.018	116/114	8.1	117/114	8.711	114	47.562	115	56.8792	116	311.2	117	292.393
74	GF03LTE04I5JYO_4_Rev		38	9912	2	2	1	1	8.3	3953	1	1	1	496.849	991.683	2	991.667	0.0155	0	37.83	0.0066	K	FILAIK	R			D:\Chandra\Nea Total iTRAQ\R1-combine\10.pkl (query 1107)	115/114	0.489	116/114	15.006	117/114	16.374	114	80.6037	115	46.3562	116	977.099	117	931.448	Quantitation summary for protein	115/114	0.686	2	1.502		116/114	12.443
75	GG7OGXE02DYXGH_8_Rev		38	8049	2	2	1	1	10	3952	1	0	1	496.835	991.656	2	991.667	-0.0111	0	37.43	0.022	K	FILALK	A			D:\Chandra\Nea Total iTRAQ\R1-combine\1.pkl (query 800)	115/114	1.018	116/114	8.1	117/114	8.711	114	47.562	115	56.8792	116	311.2	117	292.393
75	GG7OGXE02DYXGH_8_Rev		38	8049	2	2	1	1	10	3953	1	0	1	496.849	991.683	2	991.667	0.0155	0	37.83	0.0066	K	FILALK	A			D:\Chandra\Nea Total iTRAQ\R1-combine\10.pkl (query 1107)	115/114	0.489	116/114	15.006	117/114	16.374	114	80.6037	115	46.3562	116	977.099	117	931.448	Quantitation summary for protein	115/114	0.686	2	1.502		116/114	12.443
76	GH8N3EB02JCYZ4_3		38	17500	3	1	1	1	6.9	8342	1	1	1	674.89	1347.77	2	1347.79	-0.0197	0	37.82	0.044	K	VTELETQLK	N			D:\Chandra\Nea Total iTRAQ\R1-combine\1.pkl (query 249)	115/114	0.913	116/114	0.757	117/114	0.828	114	1844.76	115	1979.65	116	1127.58	117	1077.4
76	GH8N3EB02JCYZ4_3		38	17500	3	1	1	1	6.9	8343	1	1	1	674.895	1347.78	2	1347.79	-0.0093	0	36.55	0.057	K	VTELETQLK	N			D:\Chandra\Nea Total iTRAQ\R1-combine\2.pkl (query 1226)	115/114	---	116/114	---	117/114	---	114		115		116		117
76	GH8N3EB02JCYZ4_3		38	17500	3	1	1	1	6.9	8344	1	1	1	674.916	1347.82	2	1347.79	0.0321	0	23.66	0.7	K	VTELETQLK	N			D:\Chandra\Nea Total iTRAQ\R1-combine\4.pkl (query 931)	115/114	---	116/114	---	117/114	---	114		115		116		117		Quantitation summary for protein	115/114	0.913	1	[1.000]		116/114	0.757
77	isotig00675_4411-2693		37	68228	3	1	1	1	1	5368	1	1	1	537.794	1073.57	2	1073.58	-0.0083	0	30.26	0.18	R	MFVFDK	V			D:\Chandra\Nea Total iTRAQ\R1-combine\6.pkl (query 372)	115/114	---	116/114	---	117/114	---	114		115		116		117
77	isotig00675_4411-2693		37	68228	3	1	1	1	1	5456	1	1	1	538.303	1074.59	2	1073.58	1.0101	0	32.98	0.11	R	MFVFDK	V			D:\Chandra\Nea Total iTRAQ\R1-combine\6.pkl (query 1601)	115/114	---	116/114	---	117/114	---	114		115		116		117
77	isotig00675_4411-2693		37	68228	3	1	1	1	1	5626	1	1	1	545.793	1089.57	2	1089.58	-0.0064	0	37.32	0.031	R	MFVFDK	V	Oxidation (M)	0.100000.0	D:\Chandra\Nea Total iTRAQ\R1-combine\6.pkl (query 1533)	115/114	0.834	116/114	0.997	117/114	1.064	114	2725.3	115	2669.34	116	2194.27	117	2045.82	Quantitation summary for protein	115/114	0.834	1	[1.000]		116/114	0.997
78	isotig13298_140-1408_Rev		36	51875	1	1	1	1	1.9	7041	1	1	1	615.391	1228.77	2	1228.76	0.0042	0	36.24	0.032	R	EILPLQTK	A			D:\Chandra\Nea Total iTRAQ\R1-combine\4.pkl (query 433)	115/114	0.928	116/114	1.637	117/114	1.597	114	967.24	115	1055.06	116	1278.73	117	1089.96	Quantitation summary for protein	115/114	0.928	1	[1.000]		116/114	1.637
79	GF03LTE04JQ0JU_10_Rev		36	22341	6	0	1	0	5.6	8953	1	1	1	702.876	1403.74	2	1403.78	-0.0379	0	34.08	0.089	R	LEINEEELK	K			D:\Chandra\Nea Total iTRAQ\R1-combine\4.pkl (query 317)	115/114	1.019	116/114	0.639	117/114	0.645	114	27724.7	115	33206.3	116	14316.5	117	12619.8
79	GF03LTE04JQ0JU_10_Rev		36	22341	6	0	1	0	5.6	8954	1	1	1	702.878	1403.74	2	1403.78	-0.0335	0	32.77	0.12	R	LEINEEELK	K			D:\Chandra\Nea Total iTRAQ\R1-combine\3.pkl (query 318)	115/114	0.972	116/114	0.737	117/114	0.809	114	8078.52	115	9229.74	116	4810.68	117	4613.89
79	GF03LTE04JQ0JU_10_Rev		36	22341	6	0	1	0	5.6	8955	1	1	1	702.88	1403.75	2	1403.78	-0.0289	0	35.95	0.061	R	LEINEEELK	K			D:\Chandra\Nea Total iTRAQ\R1-combine\1.pkl (query 278)	115/114	0.953	116/114	0.837	117/114	0.812	114	2490.2	115	2787.09	116	1682.8	117	1426.61
79	GF03LTE04JQ0JU_10_Rev		36	22341	6	0	1	0	5.6	8956	1	1	1	702.881	1403.75	2	1403.78	-0.0281	0	34.53	0.086	R	LEINEEELK	K			D:\Chandra\Nea Total iTRAQ\R1-combine\2.pkl (query 280)	115/114	0.999	116/114	0.762	117/114	0.831	114	2607.86	115	3060.3	116	1605.85	117	1529.09
79	GF03LTE04JQ0JU_10_Rev		36	22341	6	0	1	0	5.6	8957	1	1	1	702.896	1403.78	2	1403.78	0.0015	0	32.5	0.15	R	LEINEEELK	K			D:\Chandra\Nea Total iTRAQ\R1-combine\1.pkl (query 751)	115/114	0.971	116/114	0.932	117/114	0.923	114	1278.6	115	1459.1	116	962.461	117	833.279
79	GF03LTE04JQ0JU_10_Rev		36	22341	6	0	1	0	5.6	8959	1	0	1	702.905	1403.8	2	1403.78	0.0213	0	27.52	0.47	R	LEINEEELK	K			D:\Chandra\Nea Total iTRAQ\R1-combine\3.pkl (query 324)	115/114	---	116/114	---	117/114	---	114		115		116		117		Quantitation summary for protein	115/114	1.004	5	1.018		116/114	0.686
80	GG7OGXE02EUQC2_7		35	11322	1	0	1	0	9.4	7755	1	0	1	434.249	1299.73	3	1299.74	-0.013	0	35.49	0.074	R	TSVVDHLNK	N			D:\Chandra\Nea Total iTRAQ\R1-combine\5.pkl (query 225)	115/114	---	116/114	---	117/114	---	114		115		116		117		Quantitation summary for protein	115/114	---	0	---		116/114	---
81	isotig15352_654-64		35	24810	1	1	1	1	3.6	5679	1	1	1	546.861	1091.71	2	1091.69	0.0132	0	35.31	0.026	R	GLLNFLK	A			D:\Chandra\Nea Total iTRAQ\R1-combine\10.pkl (query 1101)	115/114	0.97	116/114	1.051	117/114	1.115	114	341.502	115	389.324	116	289.951	117	268.696	Quantitation summary for protein	115/114	0.97	1	[1.000]		116/114	1.051
82	GG7OGXE02EBURN_10		35	17476	1	1	1	1	6.8	10023	1	1	1	750.974	1499.93	2	1499.91	0.0235	0	35.08	0.027	K	WVITVPAIWK	A			D:\Chandra\Nea Total iTRAQ\R1-combine\10.pkl (query 1219)	115/114	2.027	116/114	1.928	117/114	1.385	114	19.6184	115	46.7168	116	30.5552	117	19.1834	Quantitation summary for protein	115/114	2.027	1	[1.000]		116/114	1.928
83	isotig03610_40-156		35	5103	4	3	1	1	15.8	4446	1	1	1	510.851	1019.69	2	1019.7	-0.0104	0	32.38	0.059	M	FILVLK	H			D:\Chandra\Nea Total iTRAQ\R1-combine\1.pkl (query 338)	115/114	---	116/114	---	117/114	---	114		115		116		117
83	isotig03610_40-156		35	5103	4	3	1	1	15.8	4453	1	1	1	510.859	1019.7	2	1019.7	0.005	0	34.75	0.023	M	FILVLK	H			D:\Chandra\Nea Total iTRAQ\R1-combine\10.pkl (query 426)	115/114	0.068	116/114	35.908	117/114	38.529	114	72.5562	115	5.83589	116	2104.6	117	1972.97
83	isotig03610_40-156		35	5103	4	3	1	1	15.8	4454	1	1	1	510.86	1019.71	2	1019.7	0.007	0	34.98	0.022	M	FILVLK	H			D:\Chandra\Nea Total iTRAQ\R1-combine\2.pkl (query 867)	115/114	0.07	116/114	68.191	117/114	76.48	114	66.826	115	5.53569	116	3681.12	117	3607.05
83	isotig03610_40-156		35	5103	4	3	1	1	15.8	4455	1	1	1	510.863	1019.71	2	1019.7	0.0134	0	34.35	0.023	M	FILVLK	H			D:\Chandra\Nea Total iTRAQ\R1-combine\3.pkl (query 962)	115/114	0.555	116/114	49.202	117/114	58.48	114	72.196	115	47.0838	116	2869.51	117	2979.75	Quantitation summary for protein	115/114	0.235	3	[2.034]		116/114	50.641
84	isotig09498_749-432_Rev		35	14247	4	3	1	1	5.7	4446	1	0	1	510.851	1019.69	2	1019.7	-0.0104	0	32.38	0.059	K	FLLVIK	Y			D:\Chandra\Nea Total iTRAQ\R1-combine\1.pkl (query 338)	115/114	---	116/114	---	117/114	---	114		115		116		117
84	isotig09498_749-432_Rev		35	14247	4	3	1	1	5.7	4453	1	0	1	510.859	1019.7	2	1019.7	0.005	0	34.75	0.023	K	FLLVIK	Y			D:\Chandra\Nea Total iTRAQ\R1-combine\10.pkl (query 426)	115/114	0.068	116/114	35.908	117/114	38.529	114	72.5562	115	5.83589	116	2104.6	117	1972.97
84	isotig09498_749-432_Rev		35	14247	4	3	1	1	5.7	4454	1	0	1	510.86	1019.71	2	1019.7	0.007	0	34.98	0.022	K	FLLVIK	Y			D:\Chandra\Nea Total iTRAQ\R1-combine\2.pkl (query 867)	115/114	0.07	116/114	68.191	117/114	76.48	114	66.826	115	5.53569	116	3681.12	117	3607.05
84	isotig09498_749-432_Rev		35	14247	4	3	1	1	5.7	4455	1	0	1	510.863	1019.71	2	1019.7	0.0134	0	34.35	0.023	K	FLLVIK	Y			D:\Chandra\Nea Total iTRAQ\R1-combine\3.pkl (query 962)	115/114	0.555	116/114	49.202	117/114	58.48	114	72.196	115	47.0838	116	2869.51	117	2979.75	Quantitation summary for protein	115/114	0.235	3	[2.034]		116/114	50.641
85	GH8N3EB01B21LS_2		35	18137	2	0	1	0	4.9	6990	1	1	1	408.901	1223.68	3	1223.71	-0.0318	1	34.77	0.084	K	KYEVELR	E			D:\Chandra\Nea Total iTRAQ\R1-combine\7.pkl (query 238)	115/114	---	116/114	---	117/114	---	114		115		116		117
85	GH8N3EB01B21LS_2		35	18137	2	0	1	0	4.9	6996	1	1	1	612.869	1223.72	2	1223.71	0.0113	1	24.64	0.79	K	KYEVELR	E			D:\Chandra\Nea Total iTRAQ\R1-combine\7.pkl (query 1485)	115/114	---	116/114	---	117/114	---	114		115		116		117		Quantitation summary for protein	115/114	---	0	---		116/114	---
86	GH8N3EB01BK8V3_6		35	8744	3	0	1	0	9.1	4418	1	1	1	510.832	1019.65	2	1019.67	-0.0164	0	34.68	0.054	K	MIIVIK	Y	Oxidation (M)	0.100000.0	D:\Chandra\Nea Total iTRAQ\R1-combine\10.pkl (query 414)	115/114	---	116/114	---	117/114	---	114		115		116		117
86	GH8N3EB01BK8V3_6		35	8744	3	0	1	0	9.1	4419	1	1	1	510.834	1019.65	2	1019.67	-0.0122	0	32.02	0.089	K	MIIVIK	Y	Oxidation (M)	0.100000.0	D:\Chandra\Nea Total iTRAQ\R1-combine\10.pkl (query 421)	115/114	---	116/114	---	117/114	---	114		115		116		117
86	GH8N3EB01BK8V3_6		35	8744	3	0	1	0	9.1	4446	1	0	1	510.851	1019.69	2	1019.67	0.0226	0	32.38	0.059	K	MIIVIK	Y	Oxidation (M)	0.100000.0	D:\Chandra\Nea Total iTRAQ\R1-combine\1.pkl (query 338)	115/114	---	116/114	---	117/114	---	114		115		116		117		Quantitation summary for protein	115/114	---	0	---		116/114	---
87	GH8N3EB01EKTU3_4_Rev		35	6222	3	0	1	0	12.2	4418	1	0	1	510.832	1019.65	2	1019.67	-0.0164	0	34.68	0.054	K	MLIVLK	Y	Oxidation (M)	0.100000.0	D:\Chandra\Nea Total iTRAQ\R1-combine\10.pkl (query 414)	115/114	---	116/114	---	117/114	---	114		115		116		117
87	GH8N3EB01EKTU3_4_Rev		35	6222	3	0	1	0	12.2	4419	1	0	1	510.834	1019.65	2	1019.67	-0.0122	0	32.02	0.089	K	MLIVLK	Y	Oxidation (M)	0.100000.0	D:\Chandra\Nea Total iTRAQ\R1-combine\10.pkl (query 421)	115/114	---	116/114	---	117/114	---	114		115		116		117
87	GH8N3EB01EKTU3_4_Rev		35	6222	3	0	1	0	12.2	4446	1	0	1	510.851	1019.69	2	1019.67	0.0226	0	32.38	0.059	K	MLIVLK	Y	Oxidation (M)	0.100000.0	D:\Chandra\Nea Total iTRAQ\R1-combine\1.pkl (query 338)	115/114	---	116/114	---	117/114	---	114		115		116		117		Quantitation summary for protein	115/114	---	0	---		116/114	---
88	GGB57GC01BVDUD_1_Rev		34	6426	5	0	1	0	21.2	8072	1	1	1	665.348	1328.68	2	1328.72	-0.0349	0	34.48	0.07	-	NLQIEGDAGIR	S			D:\Chandra\Nea Total iTRAQ\R1-combine\3.pkl (query 317)	115/114	1.044	116/114	0.743	117/114	0.826	114	8469.36	115	10393.4	116	5084.98	117	4936.37
88	GGB57GC01BVDUD_1_Rev		34	6426	5	0	1	0	21.2	8075	1	1	1	665.362	1328.71	2	1328.72	-0.0083	0	30.68	0.2	-	NLQIEGDAGIR	S			D:\Chandra\Nea Total iTRAQ\R1-combine\2.pkl (query 279)	115/114	1.035	116/114	0.819	117/114	0.89	114	1952.15	115	2373.17	116	1290.96	117	1225.8
88	GGB57GC01BVDUD_1_Rev		34	6426	5	0	1	0	21.2	8076	1	1	1	665.363	1328.71	2	1328.72	-0.0061	0	31.76	0.16	-	NLQIEGDAGIR	S			D:\Chandra\Nea Total iTRAQ\R1-combine\1.pkl (query 277)	115/114	1.179	116/114	1.006	117/114	1.001	114	2090.5	115	2895.94	116	1699.13	117	1476.24
88	GGB57GC01BVDUD_1_Rev		34	6426	5	0	1	0	21.2	8077	1	1	1	665.377	1328.74	2	1328.72	0.0221	0	31.45	0.19	-	NLQIEGDAGIR	S			D:\Chandra\Nea Total iTRAQ\R1-combine\3.pkl (query 321)	115/114	0.964	116/114	0.871	117/114	0.836	114	1729.05	115	1958.25	116	1216.93	117	1020.57
88	GGB57GC01BVDUD_1_Rev		34	6426	5	0	1	0	21.2	8080	1	1	1	665.38	1328.74	2	1328.72	0.0277	0	31.38	0.18	-	NLQIEGDAGIR	S			D:\Chandra\Nea Total iTRAQ\R1-combine\4.pkl (query 951)	115/114	1.083	116/114	0.793	117/114	0.809	114	10617	115	13512.6	116	6798.16	117	6063.03	Quantitation summary for protein	115/114	1.066	5	1.042	*	116/114	0.801
89	GG7OGXE02EZFEO_3		34	5792	1	0	1	0	16.7	7236	1	1	1	630.374	1258.73	2	1258.75	-0.0148	0	34.47	0.08	-	NELLNIQK	S			D:\Chandra\Nea Total iTRAQ\R1-combine\6.pkl (query 984)	115/114	0.35	116/114	0.682	117/114	0.9	114	4464.25	115	1837.29	116	2457.83	117	2837.02	Quantitation summary for protein	115/114	0.35	1	[1.000]		116/114	0.682
[truncated: 8 more columns]

## Sheet: R2_raw
prot_hit_num	prot_acc	prot_desc	prot_score	prot_mass	prot_matches	prot_matches_sig	prot_sequences	prot_sequences_sig	prot_cover	pep_query	pep_rank	pep_isbold	pep_isunique	pep_exp_mz	pep_exp_mr	pep_exp_z	pep_calc_mr	pep_delta	pep_miss	pep_score	pep_expect	pep_res_before	pep_seq	pep_res_after	pep_var_mod	pep_var_mod_pos	pep_scan_title
1	isotig17354_634-2		578	24763	52	44	9	9	45.5	2439	1	1	1	466.814	931.613	2	931.631	-0.0175	0	35.1	0.061	R	GILTLK	Y			D:\Chandra\Nea Total iTRAQ\R2-combine\2.pkl (query 217)	115/114	0.968	116/114	0.264	117/114	0.281	114	8193.99	115	9312.26	116	1696.97	117	1626.82
1	isotig17354_634-2		578	24763	52	44	9	9	45.5	2441	1	1	1	466.818	931.621	2	931.631	-0.0099	0	34.97	0.057	R	GILTLK	Y			D:\Chandra\Nea Total iTRAQ\R2-combine\3.pkl (query 274)	115/114	---	116/114	---	117/114	---	114		115		116		117
1	isotig17354_634-2		578	24763	52	44	9	9	45.5	6839	1	1	0	560.769	1119.52	2	1119.54	-0.0194	0	68.83	8.9e-06	K	AGFAGDDAPR	A			D:\Chandra\Nea Total iTRAQ\R2-combine\4.pkl (query 210)	115/114	0.937	116/114	0.755	117/114	0.731	114	8152.27	115	8973.07	116	4822.72	117	4201.37
1	isotig17354_634-2		578	24763	52	44	9	9	45.5	6840	1	1	0	560.775	1119.54	2	1119.54	-0.0074	0	57.91	0.00014	K	AGFAGDDAPR	A			D:\Chandra\Nea Total iTRAQ\R2-combine\2.pkl (query 617)	115/114	0.957	116/114	0.805	117/114	0.761	114	718.048	115	806.986	116	452.982	117	385.474
1	isotig17354_634-2		578	24763	52	44	9	9	45.5	6841	1	1	0	560.777	1119.54	2	1119.54	-0.0032	0	70.16	8.8e-06	K	AGFAGDDAPR	A			D:\Chandra\Nea Total iTRAQ\R2-combine\1.pkl (query 84)	115/114	0.827	116/114	0.77	117/114	0.713	114	792.163	115	769.142	116	478.021	117	398.32
1	isotig17354_634-2		578	24763	52	44	9	9	45.5	6842	1	1	0	560.78	1119.55	2	1119.54	0.002	0	68.27	1.6e-05	K	AGFAGDDAPR	A			D:\Chandra\Nea Total iTRAQ\R2-combine\3.pkl (query 196)	115/114	0.852	116/114	0.878	117/114	0.875	114	763.735	115	763.917	116	525.673	117	471.561
1	isotig17354_634-2		578	24763	52	44	9	9	45.5	8194	1	1	0	638.804	1275.59	2	1275.62	-0.0277	0	45.55	0.0019	R	GYSFTTTAER	E			D:\Chandra\Nea Total iTRAQ\R2-combine\2.pkl (query 157)	115/114	1.802	116/114	1.082	117/114	0.816	114	2658.07	115	5624.37	116	2254.05	117	1530.17
1	isotig17354_634-2		578	24763	52	44	9	9	45.5	8195	1	1	0	638.805	1275.6	2	1275.62	-0.0267	0	49.2	0.00084	R	GYSFTTTAER	E			D:\Chandra\Nea Total iTRAQ\R2-combine\3.pkl (query 224)	115/114	1.677	116/114	1.158	117/114	0.854	114	2228.41	115	4388.86	116	2022.61	117	1342.72
1	isotig17354_634-2		578	24763	52	44	9	9	45.5	8196	1	1	0	638.806	1275.6	2	1275.62	-0.0245	0	47.71	0.0013	R	GYSFTTTAER	E			D:\Chandra\Nea Total iTRAQ\R2-combine\5.pkl (query 251)	115/114	1.688	116/114	1.129	117/114	0.884	114	4056.06	115	8038.61	116	3588.84	117	2530.4
1	isotig17354_634-2		578	24763	52	44	9	9	45.5	8197	1	1	0	638.807	1275.6	2	1275.62	-0.0233	0	49.01	0.00096	R	GYSFTTTAER	E			D:\Chandra\Nea Total iTRAQ\R2-combine\1.pkl (query 122)	115/114	1.75	116/114	1.049	117/114	0.78	114	1784.71	115	3666.63	116	1468.17	117	981.551
1	isotig17354_634-2		578	24763	52	44	9	9	45.5	8198	1	1	0	638.807	1275.6	2	1275.62	-0.0233	0	47.02	0.0015	R	GYSFTTTAER	E			D:\Chandra\Nea Total iTRAQ\R2-combine\6.pkl (query 257)	115/114	1.782	116/114	1.223	117/114	0.893	114	2917.35	115	6103.67	116	2797.1	117	1838.29
1	isotig17354_634-2		578	24763	52	44	9	9	45.5	8199	1	1	0	638.812	1275.61	2	1275.62	-0.0117	0	34.44	0.035	R	GYSFTTTAER	E			D:\Chandra\Nea Total iTRAQ\R2-combine\7.pkl (query 893)	115/114	1.25	116/114	1.301	117/114	1.019	114	284.214	115	417.071	116	289.871	117	204.371
1	isotig17354_634-2		578	24763	52	44	9	9	45.5	8200	1	1	0	638.821	1275.63	2	1275.62	0.0055	0	44.68	0.0043	R	GYSFTTTAER	E			D:\Chandra\Nea Total iTRAQ\R2-combine\8.pkl (query 1554)	115/114	1.58	116/114	1.151	117/114	0.856	114	1103.21	115	2046.92	116	995.453	117	665.819
1	isotig17354_634-2		578	24763	52	44	9	9	45.5	8201	1	1	0	638.829	1275.64	2	1275.62	0.0225	0	37.11	0.031	R	GYSFTTTAER	E			D:\Chandra\Nea Total iTRAQ\R2-combine\10.pkl (query 1567)	115/114	1.259	116/114	1.201	117/114	1.027	114	927.417	115	1371.35	116	873.3	117	672.065
1	isotig17354_634-2		578	24763	52	44	9	9	45.5	8323	1	1	0	643.84	1285.67	2	1285.68	-0.0171	0	51.94	0.0012	R	DLTDYLMK	I			D:\Chandra\Nea Total iTRAQ\R2-combine\2.pkl (query 278)	115/114	1.051	116/114	0.848	117/114	0.741	114	7995.3	115	9863.51	116	5313.16	117	4179.07
1	isotig17354_634-2		578	24763	52	44	9	9	45.5	8324	1	1	0	643.849	1285.68	2	1285.68	0.0007	0	38.17	0.033	R	DLTDYLMK	I			D:\Chandra\Nea Total iTRAQ\R2-combine\1.pkl (query 685)	115/114	0.855	116/114	0.965	117/114	0.954	114	380.402	115	382.008	116	287.757	117	255.905
1	isotig17354_634-2		578	24763	52	44	9	9	45.5	8325	1	1	0	643.851	1285.69	2	1285.68	0.0043	0	49.51	0.0026	R	DLTDYLMK	I			D:\Chandra\Nea Total iTRAQ\R2-combine\2.pkl (query 285)	115/114	1.024	116/114	0.932	117/114	0.9	114	621.68	115	747.46	116	454.32	117	394.614
1	isotig17354_634-2		578	24763	52	44	9	9	45.5	8326	1	1	0	643.857	1285.7	2	1285.68	0.0165	0	46.68	0.005	R	DLTDYLMK	I			D:\Chandra\Nea Total iTRAQ\R2-combine\4.pkl (query 356)	115/114	1.022	116/114	0.867	117/114	0.768	114	4961.39	115	5953.61	116	3372.61	117	2688.11
1	isotig17354_634-2		578	24763	52	44	9	9	45.5	8327	1	1	0	643.863	1285.71	2	1285.68	0.0289	0	47.23	0.0045	R	DLTDYLMK	I			D:\Chandra\Nea Total iTRAQ\R2-combine\3.pkl (query 346)	115/114	1.09	116/114	0.849	117/114	0.823	114	2118.22	115	2710.29	116	1409.19	117	1230.31
1	isotig17354_634-2		578	24763	52	44	9	9	45.5	8462	1	1	0	651.843	1301.67	2	1301.68	-0.0074	0	44.86	0.0069	R	DLTDYLMK	I	Oxidation (M)	0.00000010.0	D:\Chandra\Nea Total iTRAQ\R2-combine\4.pkl (query 318)	115/114	0.816	116/114	0.853	117/114	0.883	114	7563.97	115	7245.4	116	5059.37	117	4712.02
1	isotig17354_634-2		578	24763	52	44	9	9	45.5	8464	1	1	0	651.849	1301.68	2	1301.68	0.006	0	41.94	0.015	R	DLTDYLMK	I	Oxidation (M)	0.00000010.0	D:\Chandra\Nea Total iTRAQ\R2-combine\1.pkl (query 641)	115/114	0.835	116/114	0.938	117/114	0.971	114	1108.47	115	1087.45	116	815.142	117	759.201
1	isotig17354_634-2		578	24763	52	44	9	9	45.5	8465	1	1	0	651.854	1301.69	2	1301.68	0.0148	0	46.26	0.0057	R	DLTDYLMK	I	Oxidation (M)	0.00000010.0	D:\Chandra\Nea Total iTRAQ\R2-combine\2.pkl (query 242)	115/114	0.835	116/114	0.851	117/114	1.037	114	1615.12	115	1583.78	116	1078	117	1181.06
1	isotig17354_634-2		578	24763	52	44	9	9	45.5	8466	1	1	0	651.858	1301.7	2	1301.68	0.0226	0	46.35	0.0058	R	DLTDYLMK	I	Oxidation (M)	0.00000010.0	D:\Chandra\Nea Total iTRAQ\R2-combine\3.pkl (query 884)	115/114	0.774	116/114	0.91	117/114	0.951	114	2519.9	115	2290.89	116	1798.56	117	1690.52
1	isotig17354_634-2		578	24763	52	44	9	9	45.5	8923	1	1	0	448.269	1341.79	3	1341.8	-0.0142	0	50.11	0.0022	R	AVFPSIVGRPR	H			D:\Chandra\Nea Total iTRAQ\R2-combine\1.pkl (query 617)	115/114	1.018	116/114	-0.104	117/114	0.316	114	37.203	115	44.4915	116	-3.02744	117	8.28225
1	isotig17354_634-2		578	24763	52	44	9	9	45.5	8924	1	1	0	448.272	1341.79	3	1341.8	-0.0076	0	47.7	0.0036	R	AVFPSIVGRPR	H			D:\Chandra\Nea Total iTRAQ\R2-combine\2.pkl (query 1161)	115/114	1.338	116/114	0.417	117/114	0.419	114	80.946	115	127.189	116	26.4352	117	23.9478
1	isotig17354_634-2		578	24763	52	44	9	9	45.5	8925	1	1	0	448.275	1341.8	3	1341.8	0.0032	0	49.95	0.002	R	AVFPSIVGRPR	H			D:\Chandra\Nea Total iTRAQ\R2-combine\3.pkl (query 855)	115/114	0.959	116/114	0.308	117/114	0.22	114	125.4	115	141.226	116	30.3154	117	19.4776
1	isotig17354_634-2		578	24763	52	44	9	9	45.5	9858	1	1	0	474.242	1419.7	3	1419.72	-0.0196	0	25.19	0.46	R	GYSFTTTAER	E	iTRAQ4plex (Y)	0.0200000000.0	D:\Chandra\Nea Total iTRAQ\R2-combine\2.pkl (query 130)	115/114	---	116/114	---	117/114	---	114		115		116		117
1	isotig17354_634-2		578	24763	52	44	9	9	45.5	10263	1	1	1	730.377	1458.74	2	1458.77	-0.0291	0	73.51	8.7e-06	R	HQGVMVGMGQK	D			D:\Chandra\Nea Total iTRAQ\R2-combine\10.pkl (query 234)	115/114	1.319	116/114	0.421	117/114	0.376	114	5555.72	115	8602.5	116	1833.32	117	1471.88
1	isotig17354_634-2		578	24763	52	44	9	9	45.5	10265	1	1	1	487.267	1458.78	3	1458.77	0.0112	0	28.03	0.42	R	HQGVMVGMGQK	D			D:\Chandra\Nea Total iTRAQ\R2-combine\10.pkl (query 934)	115/114	0.999	116/114	1.251	117/114	0.89	114	64.1736	115	75.3129	116	62.9553	117	40.2766
1	isotig17354_634-2		578	24763	52	44	9	9	45.5	10277	1	1	1	487.599	1459.77	3	1458.77	1.0066	0	25.67	0.68	R	HQGVMVGMGQK	D			D:\Chandra\Nea Total iTRAQ\R2-combine\10.pkl (query 1543)	115/114	1.142	116/114	1.508	117/114	1.051	114	84.534	115	113.313	116	99.9141	117	62.6734
1	isotig17354_634-2		578	24763	52	44	9	9	45.5	10441	1	1	1	492.594	1474.76	3	1474.76	-0.0039	0	43.72	0.0087	R	HQGVMVGMGQK	D	Oxidation (M)	0.00001000000.0	D:\Chandra\Nea Total iTRAQ\R2-combine\10.pkl (query 218)	115/114	0.951	116/114	0.486	117/114	0.398	114	141.332	115	157.862	116	53.8394	117	39.6645
1	isotig17354_634-2		578	24763	52	44	9	9	45.5	10442	1	1	1	492.597	1474.77	3	1474.76	0.006	0	34.01	0.089	R	HQGVMVGMGQK	D	Oxidation (M)	0.00000001000.0	D:\Chandra\Nea Total iTRAQ\R2-combine\10.pkl (query 205)	115/114	0.713	116/114	1.373	117/114	0.709	114	13.302	115	11.1333	116	14.3143	117	6.65275
1	isotig17354_634-2		578	24763	52	44	9	9	45.5	10540	1	1	1	743.848	1485.68	2	1485.72	-0.0374	0	68.77	1e-05	K	DSYVGDEAQSK	R			D:\Chandra\Nea Total iTRAQ\R2-combine\3.pkl (query 187)	115/114	0.966	116/114	0.63	117/114	0.654	114	2030.75	115	2303.08	116	1002.99	117	936.951
1	isotig17354_634-2		578	24763	52	44	9	9	45.5	10541	1	1	1	743.862	1485.71	2	1485.72	-0.0102	0	68.78	1.5e-05	K	DSYVGDEAQSK	R			D:\Chandra\Nea Total iTRAQ\R2-combine\1.pkl (query 507)	115/114	1	116/114	0.592	117/114	0.679	114	783.869	115	920.668	116	364.08	117	375.512
1	isotig17354_634-2		578	24763	52	44	9	9	45.5	10542	1	1	1	743.862	1485.71	2	1485.72	-0.0092	0	59.22	0.00014	K	DSYVGDEAQSK	R			D:\Chandra\Nea Total iTRAQ\R2-combine\1.pkl (query 77)	115/114	1.105	116/114	1.095	117/114	0.874	114	36.6332	115	47.5345	116	31.4389	117	22.5793
1	isotig17354_634-2		578	24763	52	44	9	9	45.5	10543	1	1	1	743.863	1485.71	2	1485.72	-0.0072	0	68.7	1.6e-05	K	DSYVGDEAQSK	R			D:\Chandra\Nea Total iTRAQ\R2-combine\2.pkl (query 114)	115/114	0.983	116/114	0.64	117/114	0.631	114	1078.31	115	1245.02	116	541.198	117	479.937
1	isotig17354_634-2		578	24763	52	44	9	9	45.5	10544	1	1	1	496.25	1485.73	3	1485.72	0.0094	0	23.52	0.64	K	DSYVGDEAQSK	R			D:\Chandra\Nea Total iTRAQ\R2-combine\3.pkl (query 766)	115/114	1.021	116/114	0.982	117/114	0.564	114	30.3108	115	36.3292	116	23.3329	117	12.0662
1	isotig17354_634-2		578	24763	52	44	9	9	45.5	10547	1	1	1	743.886	1485.76	2	1485.72	0.0388	0	73.27	9.3e-06	K	DSYVGDEAQSK	R			D:\Chandra\Nea Total iTRAQ\R2-combine\4.pkl (query 1401)	115/114	0.958	116/114	0.634	117/114	0.636	114	3515.54	115	3954.31	116	1747	117	1576.79
1	isotig17354_634-2		578	24763	52	44	9	9	45.5	11958	1	1	1	553.947	1658.82	3	1658.84	-0.0236	0	61.93	0.00012	K	IWHHTFYNELR	V			D:\Chandra\Nea Total iTRAQ\R2-combine\9.pkl (query 324)	115/114	1.996	116/114	0.39	117/114	0.155	114	440.376	115	1032.2	116	134.574	117	48.1478
1	isotig17354_634-2		578	24763	52	44	9	9	45.5	11959	1	1	1	553.955	1658.84	3	1658.84	-0.002	0	56.76	0.00044	K	IWHHTFYNELR	V			D:\Chandra\Nea Total iTRAQ\R2-combine\9.pkl (query 1020)	115/114	1.312	116/114	0.61	117/114	0.275	114	58.2244	115	89.7056	116	27.8518	117	11.2962
1	isotig17354_634-2		578	24763	52	44	9	9	45.5	11960	1	1	1	553.955	1658.84	3	1658.84	-0.0005	0	44.68	0.0072	K	IWHHTFYNELR	V			D:\Chandra\Nea Total iTRAQ\R2-combine\1.pkl (query 605)	115/114	1.398	116/114	1.249	117/114	0.8	114	69.622	115	114.303	116	68.1619	117	39.2636
1	isotig17354_634-2		578	24763	52	44	9	9	45.5	11961	1	1	1	830.438	1658.86	2	1658.84	0.0167	0	62.05	0.00015	K	IWHHTFYNELR	V			D:\Chandra\Nea Total iTRAQ\R2-combine\9.pkl (query 1009)	115/114	2.297	116/114	0.469	117/114	0.189	114	541.354	115	1459.88	116	199.209	117	72.0004
1	isotig17354_634-2		578	24763	52	44	9	9	45.5	11962	1	1	1	553.961	1658.86	3	1658.84	0.0184	0	55.53	0.00066	K	IWHHTFYNELR	V			D:\Chandra\Nea Total iTRAQ\R2-combine\9.pkl (query 1600)	115/114	2.236	116/114	0.37	117/114	0.2	114	1462.14	115	3839.03	116	424.023	117	206.03
1	isotig17354_634-2		578	24763	52	44	9	9	45.5	11963	1	1	1	553.964	1658.87	3	1658.84	0.025	0	47.57	0.0042	K	IWHHTFYNELR	V			D:\Chandra\Nea Total iTRAQ\R2-combine\2.pkl (query 700)	115/114	1.737	116/114	0.662	117/114	0.619	114	132.863	115	271.001	116	68.958	117	58.0003
1	isotig17354_634-2		578	24763	52	44	9	9	45.5	11973	1	1	1	554.283	1659.83	3	1658.84	0.9835	0	20.71	1.7	K	IWHHTFYNELR	V			D:\Chandra\Nea Total iTRAQ\R2-combine\7.pkl (query 943)	115/114	---	116/114	---	117/114	---	114		115		116		117
1	isotig17354_634-2		578	24763	52	44	9	9	45.5	15505	1	1	1	748.074	2241.2	3	2241.26	-0.062	0	110.02	2.4e-09	R	VAPEEHPVLLTEAPLNPK	A			D:\Chandra\Nea Total iTRAQ\R2-combine\4.pkl (query 316)	115/114	0.976	116/114	0.619	117/114	0.539	114	1304.47	115	1494.41	116	633.018	117	495.892
1	isotig17354_634-2		578	24763	52	44	9	9	45.5	15506	1	1	1	748.075	2241.2	3	2241.26	-0.0581	0	96.05	6e-08	R	VAPEEHPVLLTEAPLNPK	A			D:\Chandra\Nea Total iTRAQ\R2-combine\1.pkl (query 213)	115/114	1.057	116/114	0.674	117/114	0.639	114	417.18	115	517.741	116	220.294	117	188.033
1	isotig17354_634-2		578	24763	52	44	9	9	45.5	15507	1	1	1	748.093	2241.26	3	2241.26	-0.0029	0	105.11	5.6e-09	R	VAPEEHPVLLTEAPLNPK	A			D:\Chandra\Nea Total iTRAQ\R2-combine\3.pkl (query 885)	115/114	1.015	116/114	0.615	117/114	0.693	114	654.471	115	780.207	116	315.801	117	320.072
1	isotig17354_634-2		578	24763	52	44	9	9	45.5	15508	1	1	1	748.096	2241.26	3	2241.26	0.0034	0	93.98	7.1e-08	R	VAPEEHPVLLTEAPLNPK	A			D:\Chandra\Nea Total iTRAQ\R2-combine\2.pkl (query 740)	115/114	0.983	116/114	0.742	117/114	0.662	114	389.09	115	448.927	116	226.391	117	181.654
1	isotig17354_634-2		578	24763	52	44	9	9	45.5	15509	1	1	1	748.107	2241.3	3	2241.26	0.0379	0	112.38	7.1e-10	R	VAPEEHPVLLTEAPLNPK	A			D:\Chandra\Nea Total iTRAQ\R2-combine\1.pkl (query 1050)	115/114	1.012	116/114	0.76	117/114	0.653	114	449.388	115	533.908	116	267.701	117	207.005
1	isotig17354_634-2		578	24763	52	44	9	9	45.5	15512	1	1	1	748.112	2241.32	3	2241.26	0.0541	0	31.58	0.069	R	VAPEEHPVLLTEAPLNPK	A			D:\Chandra\Nea Total iTRAQ\R2-combine\3.pkl (query 889)	115/114	---	116/114	---	117/114	---	114		115		116		117
1	isotig17354_634-2		578	24763	52	44	9	9	45.5	15514	1	1	1	748.115	2241.32	3	2241.26	0.0604	0	50.76	0.00075	R	VAPEEHPVLLTEAPLNPK	A			D:\Chandra\Nea Total iTRAQ\R2-combine\5.pkl (query 11)	115/114	1.075	116/114	0.718	117/114	0.855	114	47.1904	115	59.5488	116	26.5642	117	28.4633	Quantitation summary for protein	115/114	1.155	48	[1.069]		116/114	0.773
2	isotig18618_165-614		433	18060	44	32	6	5	47.7	7659	1	1	0	606.389	1210.76	2	1210.76	-0.0013	1	28.03	0.23	K	IIAPPERK	Y			D:\Chandra\Nea Total iTRAQ\R2-combine\10.pkl (query 932)	115/114	0.95	116/114	0.753	117/114	0.665	114	5161.41	115	5759.76	116	3046.72	117	2419.74
2	isotig18618_165-614		433	18060	44	32	6	5	47.7	10370	1	1	1	735.887	1469.76	2	1469.76	-0.0045	0	50.86	0.0017	-	MATAASSSSLEK	S			D:\Chandra\Nea Total iTRAQ\R2-combine\7.pkl (query 1417)	115/114	0.948	116/114	1.785	117/114	1.907	114	87.5236	115	97.3962	116	122.486	117	117.699
2	isotig18618_165-614		433	18060	44	32	6	5	47.7	10371	1	1	1	735.891	1469.77	2	1469.76	0.0029	0	90.38	2.1e-07	-	MATAASSSSLEK	S			D:\Chandra\Nea Total iTRAQ\R2-combine\6.pkl (query 1396)	115/114	0.832	116/114	1.717	117/114	1.945	114	1777.62	115	1737.26	116	2392.36	117	2438.03
2	isotig18618_165-614		433	18060	44	32	6	5	47.7	11967	1	1	1	554.264	1659.77	3	1659.8	-0.0258	0	89.03	1.3e-07	K	QEYDESGPSIVHR	K			D:\Chandra\Nea Total iTRAQ\R2-combine\2.pkl (query 138)	115/114	1.164	116/114	1.317	117/114	1.15	114	155.549	115	212.617	116	160.56	117	126.117
2	isotig18618_165-614		433	18060	44	32	6	5	47.7	11968	1	1	1	554.265	1659.77	3	1659.8	-0.0234	0	88.85	1.4e-07	K	QEYDESGPSIVHR	K			D:\Chandra\Nea Total iTRAQ\R2-combine\4.pkl (query 838)	115/114	1.186	116/114	1.626	117/114	1.106	114	508.705	115	708.533	116	648.49	117	396.766
2	isotig18618_165-614		433	18060	44	32	6	5	47.7	11969	1	1	1	554.268	1659.78	3	1659.8	-0.0147	0	91.96	7.5e-08	K	QEYDESGPSIVHR	K			D:\Chandra\Nea Total iTRAQ\R2-combine\1.pkl (query 938)	115/114	1.267	116/114	1.671	117/114	1.456	114	120.268	115	178.933	116	157.562	117	123.487
2	isotig18618_165-614		433	18060	44	32	6	5	47.7	11970	1	1	1	554.27	1659.79	3	1659.8	-0.0084	0	89.02	1.6e-07	K	QEYDESGPSIVHR	K			D:\Chandra\Nea Total iTRAQ\R2-combine\3.pkl (query 209)	115/114	1.096	116/114	1.776	117/114	1.179	114	168.095	115	216.349	116	234.01	117	139.732
2	isotig18618_165-614		433	18060	44	32	6	5	47.7	11971	1	1	1	830.904	1659.79	2	1659.8	-0.0038	0	28.31	0.2	K	QEYDESGPSIVHR	K			D:\Chandra\Nea Total iTRAQ\R2-combine\2.pkl (query 1082)	115/114	1.04	116/114	0.89	117/114	1.026	114	170.56	115	208.312	116	119.075	117	123.439
2	isotig18618_165-614		433	18060	44	32	6	5	47.7	11972	1	1	1	830.906	1659.8	2	1659.8	0.0004	0	23	0.73	K	QEYDESGPSIVHR	K			D:\Chandra\Nea Total iTRAQ\R2-combine\1.pkl (query 939)	115/114	---	116/114	---	117/114	---	114		115		116		117
2	isotig18618_165-614		433	18060	44	32	6	5	47.7	11974	1	1	1	554.284	1659.83	3	1659.8	0.0315	0	70.76	1.6e-05	K	QEYDESGPSIVHR	K			D:\Chandra\Nea Total iTRAQ\R2-combine\5.pkl (query 233)	115/114	1.168	116/114	2.345	117/114	2.519	114	154.388	115	211.689	116	283.899	117	274.279
2	isotig18618_165-614		433	18060	44	32	6	5	47.7	13214	1	1	1	602.323	1803.95	3	1803.9	0.0465	0	21.69	1.7	K	QEYDESGPSIVHR	K	iTRAQ4plex (Y)	0.0020000000000.0	D:\Chandra\Nea Total iTRAQ\R2-combine\5.pkl (query 866)	115/114	---	116/114	---	117/114	---	114		115		116		117
2	isotig18618_165-614		433	18060	44	32	6	5	47.7	14055	1	1	0	967.975	1933.94	2	1933.99	-0.0512	0	22.89	0.79	K	SYELPDGQVITIGNER	F			D:\Chandra\Nea Total iTRAQ\R2-combine\2.pkl (query 302)	115/114	0.916	116/114	1.612	117/114	1.557	114	634.055	115	681.999	116	801.592	117	696.486
2	isotig18618_165-614		433	18060	44	32	6	5	47.7	14057	1	1	0	967.99	1933.97	2	1933.99	-0.0204	0	36.02	0.05	K	SYELPDGQVITIGNER	F			D:\Chandra\Nea Total iTRAQ\R2-combine\1.pkl (query 267)	115/114	0.967	116/114	1.411	117/114	1.618	114	863.749	115	980.316	116	955.252	117	985.597
2	isotig18618_165-614		433	18060	44	32	6	5	47.7	14058	1	1	0	645.663	1933.97	3	1933.99	-0.0186	0	39.24	0.024	K	SYELPDGQVITIGNER	F			D:\Chandra\Nea Total iTRAQ\R2-combine\1.pkl (query 702)	115/114	0.93	116/114	1.212	117/114	1.434	114	53.6972	115	58.6304	116	51.0282	117	54.3223
2	isotig18618_165-614		433	18060	44	32	6	5	47.7	14059	1	1	0	967.993	1933.97	2	1933.99	-0.0148	0	33.01	0.1	K	SYELPDGQVITIGNER	F			D:\Chandra\Nea Total iTRAQ\R2-combine\3.pkl (query 365)	115/114	1.013	116/114	1.41	117/114	1.582	114	937.108	115	1114.96	116	1035.84	117	1045.93
2	isotig18618_165-614		433	18060	44	32	6	5	47.7	14062	1	1	0	645.677	1934.01	3	1933.99	0.0222	0	33.36	0.12	K	SYELPDGQVITIGNER	F			D:\Chandra\Nea Total iTRAQ\R2-combine\2.pkl (query 1248)	115/114	0.927	116/114	2.312	117/114	1.845	114	100.374	115	109.259	116	181.952	117	130.643
2	isotig18618_165-614		433	18060	44	32	6	5	47.7	14066	1	1	0	645.683	1934.03	3	1933.99	0.0402	0	33.24	0.12	K	SYELPDGQVITIGNER	F			D:\Chandra\Nea Total iTRAQ\R2-combine\3.pkl (query 366)	115/114	0.821	116/114	1.467	117/114	1.269	114	78.893	115	76.063	116	90.7469	117	70.5888
2	isotig18618_165-614		433	18060	44	32	6	5	47.7	14068	1	1	0	645.688	1934.04	3	1933.99	0.0564	0	45.54	0.0073	K	SYELPDGQVITIGNER	F			D:\Chandra\Nea Total iTRAQ\R2-combine\4.pkl (query 996)	115/114	0.939	116/114	1.085	117/114	1.177	114	145.432	115	160.324	116	123.707	117	120.712
2	isotig18618_165-614		433	18060	44	32	6	5	47.7	14901	1	1	0	693.706	2078.1	3	2078.09	0.0065	0	25.52	0.71	K	SYELPDGQVITIGNER	F	iTRAQ4plex (Y)	0.0200000000000000.0	D:\Chandra\Nea Total iTRAQ\R2-combine\1.pkl (query 1047)	115/114	---	116/114	---	117/114	---	114		115		116		117
2	isotig18618_165-614		433	18060	44	32	6	5	47.7	15888	1	1	1	787.059	2358.16	3	2358.16	-0.0096	0	79.5	2.1e-06	K	DLYANTVLSGGTTMYPGIADR	M			D:\Chandra\Nea Total iTRAQ\R2-combine\1.pkl (query 713)	115/114	1.134	116/114	1.218	117/114	0.803	114	24.0742	115	32.0478	116	22.9874	117	13.636
2	isotig18618_165-614		433	18060	44	32	6	5	47.7	15891	1	1	1	787.068	2358.18	3	2358.16	0.0165	0	78.37	3.2e-06	K	DLYANTVLSGGTTMYPGIADR	M			D:\Chandra\Nea Total iTRAQ\R2-combine\2.pkl (query 809)	115/114	1.428	116/114	1.666	117/114	0.971	114	25.7716	115	43.2139	116	33.6663	117	17.6561
2	isotig18618_165-614		433	18060	44	32	6	5	47.7	15893	1	1	1	787.08	2358.22	3	2358.16	0.0534	0	54.48	0.00087	K	DLYANTVLSGGTTMYPGIADR	M			D:\Chandra\Nea Total iTRAQ\R2-combine\3.pkl (query 963)	115/114	1.103	116/114	1.712	117/114	1.735	114	29.9702	115	38.8076	116	40.2349	117	36.6692
2	isotig18618_165-614		433	18060	44	32	6	5	47.7	15951	1	1	1	792.391	2374.15	3	2374.16	-0.0079	0	59.31	0.0002	K	DLYANTVLSGGTTMYPGIADR	M	Oxidation (M)	0.000000000000010000000.0	D:\Chandra\Nea Total iTRAQ\R2-combine\1.pkl (query 686)	115/114	1.789	116/114	2.686	117/114	1.831	114	5.959	115	12.5152	116	12.5499	117	7.6949
2	isotig18618_165-614		433	18060	44	32	6	5	47.7	16201	1	1	1	835.115	2502.32	3	2502.27	0.0564	0	56.77	0.0005	K	DLYANTVLSGGTTMYPGIADR	M	iTRAQ4plex (Y)	0.002000000000000000000.0	D:\Chandra\Nea Total iTRAQ\R2-combine\5.pkl (query 1013)	115/114	---	116/114	---	117/114	---	114		115		116		117
2	isotig18618_165-614		433	18060	44	32	6	5	47.7	16477	1	1	1	877.787	2630.34	3	2630.36	-0.0238	1	76.56	5e-06	R	KDLYANTVLSGGTTMYPGIADR	M			D:\Chandra\Nea Total iTRAQ\R2-combine\1.pkl (query 240)	115/114	1.657	116/114	1.217	117/114	1.259	114	30.4178	115	59.2022	116	29.023	117	27.009
2	isotig18618_165-614		433	18060	44	32	6	5	47.7	16478	1	1	1	877.787	2630.34	3	2630.36	-0.0235	1	80.89	1.9e-06	R	KDLYANTVLSGGTTMYPGIADR	M			D:\Chandra\Nea Total iTRAQ\R2-combine\9.pkl (query 389)	115/114	0.841	116/114	0.186	117/114	-0.015	114	10.2831	115	10.1596	116	1.50279	117	-0.106738
2	isotig18618_165-614		433	18060	44	32	6	5	47.7	16479	1	1	1	877.79	2630.35	3	2630.36	-0.0124	1	97.25	4.4e-08	R	KDLYANTVLSGGTTMYPGIADR	M			D:\Chandra\Nea Total iTRAQ\R2-combine\6.pkl (query 371)	115/114	1.346	116/114	0.85	117/114	0.635	114	70.018	115	110.656	116	46.6889	117	31.341
2	isotig18618_165-614		433	18060	44	32	6	5	47.7	16480	1	1	1	877.791	2630.35	3	2630.36	-0.0109	1	80.73	2e-06	R	KDLYANTVLSGGTTMYPGIADR	M			D:\Chandra\Nea Total iTRAQ\R2-combine\7.pkl (query 363)	115/114	2.46	116/114	0.835	117/114	1.001	114	18.1302	115	52.3787	116	11.8741	117	12.7995
2	isotig18618_165-614		433	18060	44	32	6	5	47.7	16481	1	1	1	877.794	2630.36	3	2630.36	-0.0007	1	83.94	9.5e-07	R	KDLYANTVLSGGTTMYPGIADR	M			D:\Chandra\Nea Total iTRAQ\R2-combine\5.pkl (query 367)	115/114	1.532	116/114	1.228	117/114	1.12	114	55.7578	115	100.301	116	53.6826	117	44.0608
2	isotig18618_165-614		433	18060	44	32	6	5	47.7	16482	1	1	1	877.796	2630.37	3	2630.36	0.005	1	23.25	1.1	R	KDLYANTVLSGGTTMYPGIADR	M			D:\Chandra\Nea Total iTRAQ\R2-combine\8.pkl (query 1671)	115/114	---	116/114	---	117/114	---	114		115		116		117
2	isotig18618_165-614		433	18060	44	32	6	5	47.7	16483	1	1	1	658.6	2630.37	4	2630.36	0.0099	1	67.06	4.6e-05	R	KDLYANTVLSGGTTMYPGIADR	M			D:\Chandra\Nea Total iTRAQ\R2-combine\7.pkl (query 1557)	115/114	1.11	116/114	1.117	117/114	1.038	114	282.328	115	367.901	116	247.187	117	206.738
2	isotig18618_165-614		433	18060	44	32	6	5	47.7	16484	1	1	1	877.798	2630.37	3	2630.36	0.0101	1	36.46	0.053	R	KDLYANTVLSGGTTMYPGIADR	M			D:\Chandra\Nea Total iTRAQ\R2-combine\6.pkl (query 1547)	115/114	1.649	116/114	1.675	117/114	1.675	114	13.9404	115	26.9876	116	18.3089	117	16.4732
2	isotig18618_165-614		433	18060	44	32	6	5	47.7	16485	1	1	1	877.798	2630.37	3	2630.36	0.0113	1	62.42	0.00013	R	KDLYANTVLSGGTTMYPGIADR	M			D:\Chandra\Nea Total iTRAQ\R2-combine\6.pkl (query 378)	115/114	1.016	116/114	1.183	117/114	1.073	114	31.8222	115	37.9516	116	29.5209	117	24.0786
2	isotig18618_165-614		433	18060	44	32	6	5	47.7	16487	1	1	1	658.609	2630.4	4	2630.36	0.0431	1	54.78	0.00073	R	KDLYANTVLSGGTTMYPGIADR	M			D:\Chandra\Nea Total iTRAQ\R2-combine\6.pkl (query 988)	115/114	1.054	116/114	0.957	117/114	0.881	114	788.13	115	975.574	116	591.531	117	489.54
2	isotig18618_165-614		433	18060	44	32	6	5	47.7	16488	1	1	1	877.809	2630.41	3	2630.36	0.0446	1	59.82	0.00023	R	KDLYANTVLSGGTTMYPGIADR	M			D:\Chandra\Nea Total iTRAQ\R2-combine\2.pkl (query 274)	115/114	1.051	116/114	0.589	117/114	-0.036	114	21.9154	115	27.0497	116	10.1261	117	-0.55883
2	isotig18618_165-614		433	18060	44	32	6	5	47.7	16489	1	1	1	877.81	2630.41	3	2630.36	0.0455	1	71.36	1.6e-05	R	KDLYANTVLSGGTTMYPGIADR	M			D:\Chandra\Nea Total iTRAQ\R2-combine\2.pkl (query 768)	115/114	1.127	116/114	1.299	117/114	1.394	114	22.4506	115	29.7159	116	22.8587	117	22.0752
2	isotig18618_165-614		433	18060	44	32	6	5	47.7	16491	2	1	1	877.813	2630.42	3	2630.36	0.056	1	69.98	2.1e-05	R	KDLYANTVLSGGTTMYPGIADR	M			D:\Chandra\Nea Total iTRAQ\R2-combine\3.pkl (query 336)	115/114	1.133	116/114	1.014	117/114	0.811	114	38.8282	115	51.6603	116	30.8816	117	22.2079
2	isotig18618_165-614		433	18060	44	32	6	5	47.7	16492	1	1	1	658.613	2630.42	4	2630.36	0.0607	1	56.84	0.00043	R	KDLYANTVLSGGTTMYPGIADR	M			D:\Chandra\Nea Total iTRAQ\R2-combine\5.pkl (query 1019)	115/114	0.958	116/114	0.977	117/114	0.907	114	695.246	115	782.503	116	532.554	117	445.012
2	isotig18618_165-614		433	18060	44	32	6	5	47.7	16493	1	1	1	877.815	2630.42	3	2630.36	0.0626	1	49.04	0.0026	R	KDLYANTVLSGGTTMYPGIADR	M			D:\Chandra\Nea Total iTRAQ\R2-combine\5.pkl (query 374)	115/114	0.845	116/114	0.806	117/114	0.996	114	21.1162	115	20.9434	116	13.3442	117	14.8397
2	isotig18618_165-614		433	18060	44	32	6	5	47.7	16517	1	1	1	883.124	2646.35	3	2646.36	-0.0074	1	36.71	0.051	R	KDLYANTVLSGGTTMYPGIADR	M	Oxidation (M)	0.0000000000000010000000.0	D:\Chandra\Nea Total iTRAQ\R2-combine\6.pkl (query 344)	115/114	0.791	116/114	0.732	117/114	0.83	114	184.964	115	171.905	116	106.201	117	108.308
2	isotig18618_165-614		433	18060	44	32	6	5	47.7	16519	1	1	1	883.133	2646.38	3	2646.36	0.0214	1	36.4	0.054	R	KDLYANTVLSGGTTMYPGIADR	M	Oxidation (M)	0.0000000000000010000000.0	D:\Chandra\Nea Total iTRAQ\R2-combine\7.pkl (query 1528)	115/114	0.732	116/114	0.747	117/114	0.617	114	118.208	115	101.646	116	69.2531	117	51.4325
2	isotig18618_165-614		433	18060	44	32	6	5	47.7	16520	1	1	1	883.138	2646.39	3	2646.36	0.0355	1	26.77	0.49	R	KDLYANTVLSGGTTMYPGIADR	M	Oxidation (M)	0.0000000000000010000000.0	D:\Chandra\Nea Total iTRAQ\R2-combine\1.pkl (query 647)	115/114	0.413	116/114	1	117/114	1.148	114	30.5112	115	14.8134	116	23.9257	117	24.7106
2	isotig18618_165-614		433	18060	44	32	6	5	47.7	16521	1	1	1	883.145	2646.41	3	2646.36	0.0553	1	44.21	0.0084	R	KDLYANTVLSGGTTMYPGIADR	M	Oxidation (M)	0.0000000000000010000000.0	D:\Chandra\Nea Total iTRAQ\R2-combine\5.pkl (query 340)	115/114	0.84	116/114	0.807	117/114	0.595	114	51.8426	115	51.1143	116	32.7926	117	21.7524
2	isotig18618_165-614		433	18060	44	32	6	5	47.7	16701	1	1	1	694.631	2774.5	4	2774.46	0.0315	1	26.32	0.46	R	KDLYANTVLSGGTTMYPGIADR	M	iTRAQ4plex (Y)	0.0000000000000002000000.0	D:\Chandra\Nea Total iTRAQ\R2-combine\9.pkl (query 1638)	115/114	---	116/114	---	117/114	---	114		115		116		117		Quantitation summary for protein	115/114	0.972	38	[1.120]		116/114	1.154
3	GGB57GC02D0817_10		357	20590	22	20	5	5	31.1	6981	1	1	0	377.217	1128.63	3	1128.64	-0.0076	0	20.87	1.9	R	SVHELEK	A			D:\Chandra\Nea Total iTRAQ\R2-combine\5.pkl (query 852)	115/114	---	116/114	---	117/114	---	114		115		116		117
3	GGB57GC02D0817_10		357	20590	22	20	5	5	31.1	6983	1	1	0	565.338	1128.66	2	1128.64	0.0228	0	48.76	0.0028	R	SVHELEK	A			D:\Chandra\Nea Total iTRAQ\R2-combine\5.pkl (query 1412)	115/114	0.98	116/114	0.952	117/114	0.913	114	635.673	115	731.372	116	474.512	117	409.528
3	GGB57GC02D0817_10		357	20590	22	20	5	5	31.1	14433	1	1	0	668.027	2001.06	3	2001.01	0.0459	0	40.62	0.022	K	LESDINELEVALDGANR	G			D:\Chandra\Nea Total iTRAQ\R2-combine\3.pkl (query 1565)	115/114	0.987	116/114	1.479	117/114	2.131	114	38.88	115	45.0776	116	45.0767	117	58.4261
3	GGB57GC02D0817_10		357	20590	22	20	5	5	31.1	15609	1	1	0	758.745	2273.21	3	2273.21	0.0031	1	94.33	8.3e-08	K	KLESDINELEVALDGANR	G			D:\Chandra\Nea Total iTRAQ\R2-combine\1.pkl (query 313)	115/114	0.691	116/114	0.416	117/114	0.597	114	41.9586	115	34.0346	116	13.6911	117	17.6564
3	GGB57GC02D0817_10		357	20590	22	20	5	5	31.1	15610	1	1	0	758.747	2273.22	3	2273.21	0.0082	1	30.65	0.19	K	KLESDINELEVALDGANR	G			D:\Chandra\Nea Total iTRAQ\R2-combine\1.pkl (query 1164)	115/114	0.704	116/114	0.235	117/114	1.214	114	19.491	115	16.1039	116	3.5916	117	16.6827
3	GGB57GC02D0817_10		357	20590	22	20	5	5	31.1	15612	1	1	0	758.749	2273.22	3	2273.21	0.0136	1	89.86	2.2e-07	K	KLESDINELEVALDGANR	G			D:\Chandra\Nea Total iTRAQ\R2-combine\2.pkl (query 350)	115/114	1.173	116/114	0.681	117/114	1.015	114	55.2782	115	76.1179	116	29.5324	117	39.578
3	GGB57GC02D0817_10		357	20590	22	20	5	5	31.1	15613	1	1	0	758.749	2273.23	3	2273.21	0.0151	1	59.8	0.00023	K	KLESDINELEVALDGANR	G			D:\Chandra\Nea Total iTRAQ\R2-combine\2.pkl (query 355)	115/114	0.969	116/114	1.4	117/114	0.595	114	24.1144	115	27.4512	116	26.4753	117	10.121
3	GGB57GC02D0817_10		357	20590	22	20	5	5	31.1	15615	1	1	0	758.753	2273.24	3	2273.21	0.0277	1	85.53	5.8e-07	K	KLESDINELEVALDGANR	G			D:\Chandra\Nea Total iTRAQ\R2-combine\3.pkl (query 413)	115/114	1.035	116/114	0.634	117/114	0.543	114	144.48	115	175.548	116	71.7844	117	55.3117
3	GGB57GC02D0817_10		357	20590	22	20	5	5	31.1	15616	1	1	0	758.754	2273.24	3	2273.21	0.0283	1	72.16	1.3e-05	K	KLESDINELEVALDGANR	G			D:\Chandra\Nea Total iTRAQ\R2-combine\4.pkl (query 1037)	115/114	0.936	116/114	0.615	117/114	0.73	114	185.628	115	204.124	116	89.4549	117	95.5689
3	GGB57GC02D0817_10		357	20590	22	20	5	5	31.1	15619	1	1	0	758.761	2273.26	3	2273.21	0.0493	1	48.59	0.0026	K	KLESDINELEVALDGANR	G			D:\Chandra\Nea Total iTRAQ\R2-combine\3.pkl (query 420)	115/114	0.991	116/114	0.854	117/114	1.144	114	44.9674	115	52.3268	116	30.1137	117	36.2949
3	GGB57GC02D0817_10		357	20590	22	20	5	5	31.1	16202	1	1	1	835.761	2504.26	3	2504.24	0.0227	0	70.56	1.9e-05	K	EELQSALEEAEAALEQEEAK	V			D:\Chandra\Nea Total iTRAQ\R2-combine\2.pkl (query 906)	115/114	2.251	116/114	0.514	117/114	1.687	114	6.8554	115	18.1204	116	2.76086	117	8.1593
3	GGB57GC02D0817_10		357	20590	22	20	5	5	31.1	16203	1	1	1	835.764	2504.27	3	2504.24	0.0323	0	78.53	3e-06	K	EELQSALEEAEAALEQEEAK	V			D:\Chandra\Nea Total iTRAQ\R2-combine\1.pkl (query 373)	115/114	1.384	116/114	0.702	117/114	1.505	114	6.0706	115	9.86696	116	3.341	117	6.44363
3	GGB57GC02D0817_10		357	20590	22	20	5	5	31.1	16204	1	1	1	835.774	2504.3	3	2504.24	0.0623	0	68.05	3.5e-05	K	EELQSALEEAEAALEQEEAK	V			D:\Chandra\Nea Total iTRAQ\R2-combine\3.pkl (query 483)	115/114	0.941	116/114	1.337	117/114	0.972	114	33.3202	115	36.8035	116	34.9364	117	22.8398
3	GGB57GC02D0817_10		357	20590	22	20	5	5	31.1	16205	1	1	1	835.775	2504.3	3	2504.24	0.0653	0	72.84	1.2e-05	K	EELQSALEEAEAALEQEEAK	V			D:\Chandra\Nea Total iTRAQ\R2-combine\3.pkl (query 1057)	115/114	1.226	116/114	1.223	117/114	0.964	114	46.3194	115	66.6826	116	44.4042	117	31.5046
3	GGB57GC02D0817_10		357	20590	22	20	5	5	31.1	17040	1	1	1	820.663	3278.62	4	3278.64	-0.0215	1	76.38	4e-06	R	LEMEKEELQSALEEAEAALEQEEAK	V			D:\Chandra\Nea Total iTRAQ\R2-combine\1.pkl (query 1243)	115/114	0.936	116/114	0.667	117/114	0.668	114	116.748	115	128.37	116	61.0382	117	54.9831
3	GGB57GC02D0817_10		357	20590	22	20	5	5	31.1	17042	1	1	1	820.673	3278.66	4	3278.64	0.0181	1	94.41	7e-08	R	LEMEKEELQSALEEAEAALEQEEAK	V			D:\Chandra\Nea Total iTRAQ\R2-combine\2.pkl (query 440)	115/114	1.608	116/114	0.905	117/114	1.122	114	81.96	115	154.802	116	58.1304	117	64.8635
3	GGB57GC02D0817_10		357	20590	22	20	5	5	31.1	17045	1	1	1	820.687	3278.72	4	3278.64	0.0737	1	66.58	4.1e-05	R	LEMEKEELQSALEEAEAALEQEEAK	V			D:\Chandra\Nea Total iTRAQ\R2-combine\3.pkl (query 1093)	115/114	0.93	116/114	0.864	117/114	1.145	114	186.363	115	203.533	116	126.248	117	150.499
3	GGB57GC02D0817_10		357	20590	22	20	5	5	31.1	17046	1	1	1	820.688	3278.72	4	3278.64	0.0793	1	91.93	1.2e-07	R	LEMEKEELQSALEEAEAALEQEEAK	V			D:\Chandra\Nea Total iTRAQ\R2-combine\3.pkl (query 510)	115/114	1.022	116/114	0.853	117/114	0.773	114	419.332	115	503.147	116	280.358	117	228.674
3	GGB57GC02D0817_10		357	20590	22	20	5	5	31.1	17048	1	1	1	820.692	3278.74	4	3278.64	0.0945	1	93.56	8e-08	R	LEMEKEELQSALEEAEAALEQEEAK	V			D:\Chandra\Nea Total iTRAQ\R2-combine\4.pkl (query 523)	115/114	0.944	116/114	0.957	117/114	0.869	114	338.995	115	375.946	116	254.359	117	207.701
3	GGB57GC02D0817_10		357	20590	22	20	5	5	31.1	17065	1	1	1	824.667	3294.64	4	3294.64	-0.0004	1	70.29	1.6e-05	R	LEMEKEELQSALEEAEAALEQEEAK	V	Oxidation (M)	0.0010000000000000000000000.0	D:\Chandra\Nea Total iTRAQ\R2-combine\2.pkl (query 433)	115/114	0.986	116/114	0.719	117/114	1.006	114	80.1645	115	92.772	116	45.1614	117	56.874
3	GGB57GC02D0817_10		357	20590	22	20	5	5	31.1	17066	1	1	1	824.667	3294.64	4	3294.64	0.0016	1	79.79	1.8e-06	R	LEMEKEELQSALEEAEAALEQEEAK	V	Oxidation (M)	0.0010000000000000000000000.0	D:\Chandra\Nea Total iTRAQ\R2-combine\1.pkl (query 832)	115/114	0.758	116/114	0.6	117/114	0.627	114	69.8098	115	62.1362	116	32.8607	117	30.8784
3	GGB57GC02D0817_10		357	20590	22	20	5	5	31.1	17068	1	1	1	824.685	3294.71	4	3294.64	0.0736	1	84.7	6e-07	R	LEMEKEELQSALEEAEAALEQEEAK	V	Oxidation (M)	0.0010000000000000000000000.0	D:\Chandra\Nea Total iTRAQ\R2-combine\3.pkl (query 500)	115/114	0.92	116/114	0.683	117/114	1.035	114	277.17	115	299.292	116	148.508	117	202.299	Quantitation summary for protein	115/114	0.989	21	[1.093]		116/114	0.839
4	isotig13361_1568-210		348	53549	12	9	7	6	17	6164	1	1	0	535.316	1068.62	2	1068.61	0.0118	0	37.19	0.049	R	LSVDYGK	K			D:\Chandra\Nea Total iTRAQ\R2-combine\6.pkl (query 870)	115/114	0.924	116/114	1.408	117/114	1.469	114	3757.59	115	4075.5	116	4147.69	117	3893.43
4	isotig13361_1568-210		348	53549	12	9	7	6	17	6167	1	1	0	535.319	1068.62	2	1068.61	0.0182	0	31.23	0.17	R	LSVDYGK	K			D:\Chandra\Nea Total iTRAQ\R2-combine\5.pkl (query 255)	115/114	1.057	116/114	1.859	117/114	1.784	114	3241.46	115	4021.62	116	4723.57	117	4078.69
4	isotig13361_1568-210		348	53549	12	9	7	6	17	7330	1	1	0	588.321	1174.63	2	1174.63	-0.0023	0	25.05	0.7	K	FDLMYAK	R			D:\Chandra\Nea Total iTRAQ\R2-combine\6.pkl (query 1515)	115/114	0.982	116/114	1.293	117/114	1.373	114	1689.51	115	1947.65	116	1712.66	117	1635.97
4	isotig13361_1568-210		348	53549	12	9	7	6	17	7691	1	1	1	608.372	1214.73	2	1214.7	0.0298	0	36.02	0.051	K	EIVDLVLDR	I			D:\Chandra\Nea Total iTRAQ\R2-combine\3.pkl (query 975)	115/114	0.934	116/114	1.591	117/114	1.394	114	290.339	115	318.375	116	362.166	117	285.556
4	isotig13361_1568-210		348	53549	12	9	7	6	17	8472	1	1	0	652.382	1302.75	2	1302.78	-0.0248	0	52.63	0.0014	K	DVNAAIATIK	T			D:\Chandra\Nea Total iTRAQ\R2-combine\6.pkl (query 318)	115/114	0.907	116/114	1.029	117/114	0.879	114	1335.2	115	1422.66	116	1076.68	117	827.793
4	isotig13361_1568-210		348	53549	12	9	7	6	17	12319	1	1	0	566.999	1697.98	3	1697.97	0.0055	0	37.03	0.041	R	QLFHPEQLITGK	E			D:\Chandra\Nea Total iTRAQ\R2-combine\8.pkl (query 367)	115/114	1.376	116/114	1.204	117/114	1.315	114	107.91	115	174.311	116	101.861	117	100.067
4	isotig13361_1568-210		348	53549	12	9	7	6	17	12320	1	1	0	850.002	1697.99	2	1697.97	0.0194	0	71.57	1.3e-05	R	QLFHPEQLITGK	E			D:\Chandra\Nea Total iTRAQ\R2-combine\8.pkl (query 1657)	115/114	1.148	116/114	1.361	117/114	1.389	114	138.594	115	186.803	116	147.861	117	135.788
4	isotig13361_1568-210		348	53549	12	9	7	6	17	13543	1	1	0	621.667	1861.98	3	1861.98	0.0021	0	58.41	0.00038	R	NLDIERPTYTNLNR	L			D:\Chandra\Nea Total iTRAQ\R2-combine\7.pkl (query 286)	115/114	1.58	116/114	0.949	117/114	0.803	114	183.564	115	340.595	116	136.591	117	103.979
4	isotig13361_1568-210		348	53549	12	9	7	6	17	13544	1	1	0	621.673	1862	3	1861.98	0.0195	0	29.3	0.32	R	NLDIERPTYTNLNR	L			D:\Chandra\Nea Total iTRAQ\R2-combine\6.pkl (query 906)	115/114	1.089	116/114	0.954	117/114	0.948	114	467.826	115	598.01	116	349.832	117	312.688
4	isotig13361_1568-210		348	53549	12	9	7	6	17	15028	1	1	0	705.066	2112.17	3	2112.18	-0.0076	0	66.79	4.5e-05	K	VGINYQPPTVVPGGDLAK	V			D:\Chandra\Nea Total iTRAQ\R2-combine\6.pkl (query 1534)	115/114	0.896	116/114	1.429	117/114	1.353	114	164.32	115	172.866	116	184.094	117	156.836
4	isotig13361_1568-210		348	53549	12	9	7	6	17	15030	1	1	0	705.075	2112.2	3	2112.18	0.0215	0	41.06	0.013	K	VGINYQPPTVVPGGDLAK	V			D:\Chandra\Nea Total iTRAQ\R2-combine\7.pkl (query 997)	115/114	1.173	116/114	1.194	117/114	1.649	114	27.8116	115	38.3052	116	26.0325	117	32.3392
4	isotig13361_1568-210		348	53549	12	9	7	6	17	15031	1	1	0	705.082	2112.22	3	2112.18	0.0425	0	49.81	0.0015	K	VGINYQPPTVVPGGDLAK	V			D:\Chandra\Nea Total iTRAQ\R2-combine\5.pkl (query 1575)	115/114	1.189	116/114	1.946	117/114	1.979	114	160.951	115	224.81	116	245.605	117	224.651	Quantitation summary for protein	115/114	0.996	12	1.089	*	116/114	1.457
5	contig01907_1377-25		339	53390	11	8	7	5	17.6	6164	1	0	0	535.316	1068.62	2	1068.61	0.0118	0	37.19	0.049	R	LSVDYGK	K			D:\Chandra\Nea Total iTRAQ\R2-combine\6.pkl (query 870)	115/114	0.924	116/114	1.408	117/114	1.469	114	3757.59	115	4075.5	116	4147.69	117	3893.43
5	contig01907_1377-25		339	53390	11	8	7	5	17.6	6167	1	0	0	535.319	1068.62	2	1068.61	0.0182	0	31.23	0.17	R	LSVDYGK	K			D:\Chandra\Nea Total iTRAQ\R2-combine\5.pkl (query 255)	115/114	1.057	116/114	1.859	117/114	1.784	114	3241.46	115	4021.62	116	4723.57	117	4078.69
5	contig01907_1377-25		339	53390	11	8	7	5	17.6	7330	1	0	0	588.321	1174.63	2	1174.63	-0.0023	0	25.05	0.7	K	FDLMYAK	R			D:\Chandra\Nea Total iTRAQ\R2-combine\6.pkl (query 1515)	115/114	0.982	116/114	1.293	117/114	1.373	114	1689.51	115	1947.65	116	1712.66	117	1635.97
5	contig01907_1377-25		339	53390	11	8	7	5	17.6	7691	5	0	1	608.372	1214.73	2	1214.7	0.0298	0	25.26	0.6	K	EIIDVVLDR	A			D:\Chandra\Nea Total iTRAQ\R2-combine\3.pkl (query 975)	115/114	---	116/114	---	117/114	---	114		115		116		117
5	contig01907_1377-25		339	53390	11	8	7	5	17.6	8472	1	0	0	652.382	1302.75	2	1302.78	-0.0248	0	52.63	0.0014	K	DVNAAIATIK	T			D:\Chandra\Nea Total iTRAQ\R2-combine\6.pkl (query 318)	115/114	0.907	116/114	1.029	117/114	0.879	114	1335.2	115	1422.66	116	1076.68	117	827.793
5	contig01907_1377-25		339	53390	11	8	7	5	17.6	12319	1	0	0	566.999	1697.98	3	1697.97	0.0055	0	37.03	0.041	R	QLFHPEQLITGK	E			D:\Chandra\Nea Total iTRAQ\R2-combine\8.pkl (query 367)	115/114	1.376	116/114	1.204	117/114	1.315	114	107.91	115	174.311	116	101.861	117	100.067
5	contig01907_1377-25		339	53390	11	8	7	5	17.6	12320	1	0	0	850.002	1697.99	2	1697.97	0.0194	0	71.57	1.3e-05	R	QLFHPEQLITGK	E			D:\Chandra\Nea Total iTRAQ\R2-combine\8.pkl (query 1657)	115/114	1.148	116/114	1.361	117/114	1.389	114	138.594	115	186.803	116	147.861	117	135.788
5	contig01907_1377-25		339	53390	11	8	7	5	17.6	14754	1	1	0	682.395	2044.16	3	2044.16	0.0034	0	60.4	0.00016	R	IHFPLATYAPVISAEK	A			D:\Chandra\Nea Total iTRAQ\R2-combine\8.pkl (query 432)	115/114	3.063	116/114	0.548	117/114	1.095	114	15.3592	115	55.244	116	6.59569	117	11.8604
5	contig01907_1377-25		339	53390	11	8	7	5	17.6	15028	1	0	0	705.066	2112.17	3	2112.18	-0.0076	0	66.79	4.5e-05	K	VGINYQPPTVVPGGDLAK	V			D:\Chandra\Nea Total iTRAQ\R2-combine\6.pkl (query 1534)	115/114	0.896	116/114	1.429	117/114	1.353	114	164.32	115	172.866	116	184.094	117	156.836
5	contig01907_1377-25		339	53390	11	8	7	5	17.6	15030	1	0	0	705.075	2112.2	3	2112.18	0.0215	0	41.06	0.013	K	VGINYQPPTVVPGGDLAK	V			D:\Chandra\Nea Total iTRAQ\R2-combine\7.pkl (query 997)	115/114	1.173	116/114	1.194	117/114	1.649	114	27.8116	115	38.3052	116	26.0325	117	32.3392
5	contig01907_1377-25		339	53390	11	8	7	5	17.6	15031	1	0	0	705.082	2112.22	3	2112.18	0.0425	0	49.81	0.0015	K	VGINYQPPTVVPGGDLAK	V			D:\Chandra\Nea Total iTRAQ\R2-combine\5.pkl (query 1575)	115/114	1.189	116/114	1.946	117/114	1.979	114	160.951	115	224.81	116	245.605	117	224.651	Quantitation summary for protein	115/114	0.986	10	[1.208]		116/114	1.485
6	GGB57GC01ANOKZ_2		338	19166	19	13	7	5	38	5142	1	1	1	510.297	1018.58	2	1018.59	-0.01	0	25.55	0.69	R	LEAAEAK	I			D:\Chandra\Nea Total iTRAQ\R2-combine\1.pkl (query 915)	115/114	0.837	116/114	0.991	117/114	0.722	114	301.06	115	295.918	116	233.876	117	153.217
6	GGB57GC01ANOKZ_2		338	19166	19	13	7	5	38	5144	1	1	1	510.302	1018.59	2	1018.59	-0.0008	0	39.95	0.025	R	LEAAEAK	I			D:\Chandra\Nea Total iTRAQ\R2-combine\4.pkl (query 207)	115/114	0.855	116/114	0.599	117/114	0.584	114	3099.06	115	3113.17	116	1455.49	117	1276.49
6	GGB57GC01ANOKZ_2		338	19166	19	13	7	5	38	5145	1	1	1	510.305	1018.6	2	1018.59	0.005	0	37.66	0.048	R	LEAAEAK	I			D:\Chandra\Nea Total iTRAQ\R2-combine\2.pkl (query 611)	115/114	1.063	116/114	0.716	117/114	0.659	114	446.629	115	557.441	116	250.864	117	207.582
6	GGB57GC01ANOKZ_2		338	19166	19	13	7	5	38	5146	1	1	1	510.308	1018.6	2	1018.59	0.0108	0	34.36	0.1	R	LEAAEAK	I			D:\Chandra\Nea Total iTRAQ\R2-combine\3.pkl (query 191)	115/114	0.904	116/114	0.784	117/114	0.792	114	492.537	115	522.733	116	302.788	117	275.267
6	GGB57GC01ANOKZ_2		338	19166	19	13	7	5	38	5800	1	1	1	525.308	1048.6	2	1048.59	0.008	0	29.39	0.33	K	VVGNNMK	S			D:\Chandra\Nea Total iTRAQ\R2-combine\10.pkl (query 1519)	115/114	1.01	116/114	0.757	117/114	0.67	114	3827.02	115	4536.67	116	2270.4	117	1809.28
6	GGB57GC01ANOKZ_2		338	19166	19	13	7	5	38	8256	1	1	1	643.291	1284.57	2	1284.6	-0.0273	0	34.74	0.014	R	EDSYEETIR	D			D:\Chandra\Nea Total iTRAQ\R2-combine\2.pkl (query 135)	115/114	1.062	116/114	0.863	117/114	0.869	114	1899.64	115	2368.66	116	1285.73	117	1163.91
6	GGB57GC01ANOKZ_2		338	19166	19	13	7	5	38	8257	1	1	1	643.299	1284.58	2	1284.6	-0.0111	0	38.79	0.0075	R	EDSYEETIR	D			D:\Chandra\Nea Total iTRAQ\R2-combine\3.pkl (query 786)	115/114	1.028	116/114	0.858	117/114	0.828	114	1963.88	115	2369.56	116	1320.54	117	1147.61
6	GGB57GC01ANOKZ_2		338	19166	19	13	7	5	38	8258	1	1	1	643.313	1284.61	2	1284.6	0.0153	0	35.96	0.023	R	EDSYEETIR	D			D:\Chandra\Nea Total iTRAQ\R2-combine\4.pkl (query 837)	115/114	0.971	116/114	0.877	117/114	0.888	114	1319.1	115	1503.81	116	906.877	117	826.209
6	GGB57GC01ANOKZ_2		338	19166	19	13	7	5	38	9051	1	1	1	674.39	1346.77	2	1346.75	0.0114	0	50.8	0.0022	R	LEDELLAEK	E			D:\Chandra\Nea Total iTRAQ\R2-combine\2.pkl (query 1195)	115/114	0.812	116/114	1.033	117/114	1.11	114	840.891	115	801.336	116	681.022	117	658.327
6	GGB57GC01ANOKZ_2		338	19166	19	13	7	5	38	9052	1	1	1	674.396	1346.78	2	1346.75	0.0248	0	28.77	0.32	R	LEDELLAEK	E			D:\Chandra\Nea Total iTRAQ\R2-combine\3.pkl (query 1418)	115/114	0.828	116/114	1.449	117/114	1.648	114	3172.57	115	3084.7	116	3603.04	117	3688.46
6	GGB57GC01ANOKZ_2		338	19166	19	13	7	5	38	9632	2	1	1	702.913	1403.81	2	1402.82	0.9956	0	27.02	0.48	K	ILELEEELK	V			D:\Chandra\Nea Total iTRAQ\R2-combine\4.pkl (query 327)	115/114	---	116/114	---	117/114	---	114		115		116		117
6	GGB57GC01ANOKZ_2		338	19166	19	13	7	5	38	10908	1	1	1	760.872	1519.73	2	1519.76	-0.0305	0	81.61	8.8e-07	K	SLEISEQEASQR	E			D:\Chandra\Nea Total iTRAQ\R2-combine\2.pkl (query 153)	115/114	1.032	116/114	0.671	117/114	0.683	114	1936.01	115	2345.28	116	1019.23	117	932.111
6	GGB57GC01ANOKZ_2		338	19166	19	13	7	5	38	10909	1	1	1	760.873	1519.73	2	1519.76	-0.0277	0	75.46	3.8e-06	K	SLEISEQEASQR	E			D:\Chandra\Nea Total iTRAQ\R2-combine\1.pkl (query 118)	115/114	1.099	116/114	0.751	117/114	0.674	114	1219.68	115	1574.52	116	718.363	117	580.099
6	GGB57GC01ANOKZ_2		338	19166	19	13	7	5	38	13468	1	1	1	616.329	1845.97	3	1845.99	-0.0263	1	51.62	0.0018	K	EVDRLEDELLAEK	E			D:\Chandra\Nea Total iTRAQ\R2-combine\1.pkl (query 681)	115/114	0.934	116/114	0.899	117/114	0.992	114	103.764	115	113.857	116	73.1652	117	72.6084
6	GGB57GC01ANOKZ_2		338	19166	19	13	7	5	38	13469	1	1	1	616.336	1845.98	3	1845.99	-0.0077	1	60.83	0.00022	K	EVDRLEDELLAEK	E			D:\Chandra\Nea Total iTRAQ\R2-combine\1.pkl (query 248)	115/114	0.959	116/114	0.727	117/114	0.726	114	225.358	115	253.89	116	128.407	117	115.36
6	GGB57GC01ANOKZ_2		338	19166	19	13	7	5	38	13470	1	1	1	616.336	1845.99	3	1845.99	-0.0068	1	58.86	0.00035	K	EVDRLEDELLAEK	E			D:\Chandra\Nea Total iTRAQ\R2-combine\2.pkl (query 282)	115/114	1.031	116/114	0.775	117/114	0.901	114	399.473	115	483.432	116	242.579	117	253.861
6	GGB57GC01ANOKZ_2		338	19166	19	13	7	5	38	13472	1	1	1	616.34	1846	3	1845.99	0.0043	1	54.99	0.00084	K	EVDRLEDELLAEK	E			D:\Chandra\Nea Total iTRAQ\R2-combine\3.pkl (query 343)	115/114	0.945	116/114	0.789	117/114	0.844	114	1256.05	115	1394.04	116	777.489	117	747.946
6	GGB57GC01ANOKZ_2		338	19166	19	13	7	5	38	13474	1	1	1	924.012	1846.01	2	1845.99	0.0165	1	34.22	0.097	K	EVDRLEDELLAEK	E			D:\Chandra\Nea Total iTRAQ\R2-combine\4.pkl (query 351)	115/114	0.989	116/114	1.047	117/114	1.052	114	1146.32	115	1331.93	116	940.59	117	850.192
6	GGB57GC01ANOKZ_2		338	19166	19	13	7	5	38	13476	1	1	1	616.35	1846.03	3	1845.99	0.0355	1	70.6	2.1e-05	K	EVDRLEDELLAEK	E			D:\Chandra\Nea Total iTRAQ\R2-combine\4.pkl (query 970)	115/114	0.932	116/114	0.797	117/114	0.864	114	1403.26	115	1535.55	116	877.134	117	854.764	Quantitation summary for protein	115/114	0.958	18	1.028	*	116/114	0.786
7	isotig02084_1424-69		324	53547	11	7	7	5	18	6164	1	0	0	535.316	1068.62	2	1068.61	0.0118	0	37.19	0.049	R	LSVDYGK	K			D:\Chandra\Nea Total iTRAQ\R2-combine\6.pkl (query 870)	115/114	0.924	116/114	1.408	117/114	1.469	114	3757.59	115	4075.5	116	4147.69	117	3893.43
7	isotig02084_1424-69		324	53547	11	7	7	5	18	6167	1	0	0	535.319	1068.62	2	1068.61	0.0182	0	31.23	0.17	R	LSVDYGK	K			D:\Chandra\Nea Total iTRAQ\R2-combine\5.pkl (query 255)	115/114	1.057	116/114	1.859	117/114	1.784	114	3241.46	115	4021.62	116	4723.57	117	4078.69
7	isotig02084_1424-69		324	53547	11	7	7	5	18	7330	1	0	0	588.321	1174.63	2	1174.63	-0.0023	0	25.05	0.7	K	FDLMYAK	R			D:\Chandra\Nea Total iTRAQ\R2-combine\6.pkl (query 1515)	115/114	0.982	116/114	1.293	117/114	1.373	114	1689.51	115	1947.65	116	1712.66	117	1635.97
7	isotig02084_1424-69		324	53547	11	7	7	5	18	7800	2	1	0	615.378	1228.74	2	1228.71	0.0274	0	23.17	0.96	K	EIIDLVLDR	I			D:\Chandra\Nea Total iTRAQ\R2-combine\3.pkl (query 435)	115/114	---	116/114	---	117/114	---	114		115		116		117
7	isotig02084_1424-69		324	53547	11	7	7	5	18	8472	1	0	0	652.382	1302.75	2	1302.78	-0.0248	0	52.63	0.0014	K	DVNAAIATIK	T			D:\Chandra\Nea Total iTRAQ\R2-combine\6.pkl (query 318)	115/114	0.907	116/114	1.029	117/114	0.879	114	1335.2	115	1422.66	116	1076.68	117	827.793
7	isotig02084_1424-69		324	53547	11	7	7	5	18	13543	1	0	0	621.667	1861.98	3	1861.98	0.0021	0	58.41	0.00038	R	NLDIERPTYTNLNR	L			D:\Chandra\Nea Total iTRAQ\R2-combine\7.pkl (query 286)	115/114	1.58	116/114	0.949	117/114	0.803	114	183.564	115	340.595	116	136.591	117	103.979
7	isotig02084_1424-69		324	53547	11	7	7	5	18	13544	1	0	0	621.673	1862	3	1861.98	0.0195	0	29.3	0.32	R	NLDIERPTYTNLNR	L			D:\Chandra\Nea Total iTRAQ\R2-combine\6.pkl (query 906)	115/114	1.089	116/114	0.954	117/114	0.948	114	467.826	115	598.01	116	349.832	117	312.688
7	isotig02084_1424-69		324	53547	11	7	7	5	18	14754	1	0	0	682.395	2044.16	3	2044.16	0.0034	0	60.4	0.00016	R	IHFPLATYAPVISAEK	A			D:\Chandra\Nea Total iTRAQ\R2-combine\8.pkl (query 432)	115/114	3.063	116/114	0.548	117/114	1.095	114	15.3592	115	55.244	116	6.59569	117	11.8604
7	isotig02084_1424-69		324	53547	11	7	7	5	18	15028	1	0	0	705.066	2112.17	3	2112.18	-0.0076	0	66.79	4.5e-05	K	VGINYQPPTVVPGGDLAK	V			D:\Chandra\Nea Total iTRAQ\R2-combine\6.pkl (query 1534)	115/114	0.896	116/114	1.429	117/114	1.353	114	164.32	115	172.866	116	184.094	117	156.836
7	isotig02084_1424-69		324	53547	11	7	7	5	18	15030	1	0	0	705.075	2112.2	3	2112.18	0.0215	0	41.06	0.013	K	VGINYQPPTVVPGGDLAK	V			D:\Chandra\Nea Total iTRAQ\R2-combine\7.pkl (query 997)	115/114	1.173	116/114	1.194	117/114	1.649	114	27.8116	115	38.3052	116	26.0325	117	32.3392
7	isotig02084_1424-69		324	53547	11	7	7	5	18	15031	1	0	0	705.082	2112.22	3	2112.18	0.0425	0	49.81	0.0015	K	VGINYQPPTVVPGGDLAK	V			D:\Chandra\Nea Total iTRAQ\R2-combine\5.pkl (query 1575)	115/114	1.189	116/114	1.946	117/114	1.979	114	160.951	115	224.81	116	245.605	117	224.651	Quantitation summary for protein	115/114	0.995	10	[1.208]		116/114	1.456
8	GF03LTE04IF8R7_6		231	19546	5	4	3	3	24	9666	1	1	1	470.26	1407.76	3	1407.8	-0.0384	0	28.05	0.39	K	STTTGHLIYK	C			D:\Chandra\Nea Total iTRAQ\R2-combine\10.pkl (query 239)	115/114	---	116/114	---	117/114	---	114		115		116		117
8	GF03LTE04IF8R7_6		231	19546	5	4	3	3	24	9667	1	1	1	704.909	1407.8	2	1407.8	0.0063	0	58.75	0.00034	K	STTTGHLIYK	C			D:\Chandra\Nea Total iTRAQ\R2-combine\10.pkl (query 936)	115/114	0.959	116/114	1.345	117/114	1.383	114	306.707	115	345.518	116	323.338	117	299.224
8	GF03LTE04IF8R7_6		231	19546	5	4	3	3	24	11102	1	1	1	516.954	1547.84	3	1547.82	0.0187	0	49.8	0.0028	K	YYVTIIDAPGHR	D			D:\Chandra\Nea Total iTRAQ\R2-combine\9.pkl (query 1041)	115/114	0.632	116/114	1.219	117/114	0.832	114	58.0916	115	43.1024	116	55.5057	117	34.0802
8	GF03LTE04IF8R7_6		231	19546	5	4	3	3	24	11103	1	1	1	774.933	1547.85	2	1547.82	0.029	0	59.77	0.00028	K	YYVTIIDAPGHR	D			D:\Chandra\Nea Total iTRAQ\R2-combine\9.pkl (query 1043)	115/114	1.076	116/114	1.555	117/114	1.562	114	144.358	115	182.362	116	175.946	117	159.073
8	GF03LTE04IF8R7_6		231	19546	5	4	3	3	24	13615	1	1	1	626.366	1876.08	3	1876.08	-0.0004	0	112.29	1.1e-09	K	THINIVVIGHVDSGK	S			D:\Chandra\Nea Total iTRAQ\R2-combine\9.pkl (query 1007)	115/114	0.949	116/114	1.199	117/114	1.189	114	257.697	115	287.158	116	242.213	117	216.17	Quantitation summary for protein	115/114	0.979	3	1.042		116/114	1.326
9	isotig05207_82-1074		228	38938	7	5	4	4	14.8	6164	1	0	0	535.316	1068.62	2	1068.61	0.0118	0	37.19	0.049	R	LSVDYGK	K			D:\Chandra\Nea Total iTRAQ\R2-combine\6.pkl (query 870)	115/114	0.924	116/114	1.408	117/114	1.469	114	3757.59	115	4075.5	116	4147.69	117	3893.43
9	isotig05207_82-1074		228	38938	7	5	4	4	14.8	6167	1	0	0	535.319	1068.62	2	1068.61	0.0182	0	31.23	0.17	R	LSVDYGK	K			D:\Chandra\Nea Total iTRAQ\R2-combine\5.pkl (query 255)	115/114	1.057	116/114	1.859	117/114	1.784	114	3241.46	115	4021.62	116	4723.57	117	4078.69
9	isotig05207_82-1074		228	38938	7	5	4	4	14.8	12319	1	0	0	566.999	1697.98	3	1697.97	0.0055	0	37.03	0.041	R	QLFHPEQLITGK	E			D:\Chandra\Nea Total iTRAQ\R2-combine\8.pkl (query 367)	115/114	1.376	116/114	1.204	117/114	1.315	114	107.91	115	174.311	116	101.861	117	100.067
9	isotig05207_82-1074		228	38938	7	5	4	4	14.8	12320	1	0	0	850.002	1697.99	2	1697.97	0.0194	0	71.57	1.3e-05	R	QLFHPEQLITGK	E			D:\Chandra\Nea Total iTRAQ\R2-combine\8.pkl (query 1657)	115/114	1.148	116/114	1.361	117/114	1.389	114	138.594	115	186.803	116	147.861	117	135.788
9	isotig05207_82-1074		228	38938	7	5	4	4	14.8	13543	1	0	0	621.667	1861.98	3	1861.98	0.0021	0	58.41	0.00038	R	NLDIERPTYTNLNR	L			D:\Chandra\Nea Total iTRAQ\R2-combine\7.pkl (query 286)	115/114	1.58	116/114	0.949	117/114	0.803	114	183.564	115	340.595	116	136.591	117	103.979
9	isotig05207_82-1074		228	38938	7	5	4	4	14.8	13544	1	0	0	621.673	1862	3	1861.98	0.0195	0	29.3	0.32	R	NLDIERPTYTNLNR	L			D:\Chandra\Nea Total iTRAQ\R2-combine\6.pkl (query 906)	115/114	1.089	116/114	0.954	117/114	0.948	114	467.826	115	598.01	116	349.832	117	312.688
9	isotig05207_82-1074		228	38938	7	5	4	4	14.8	14754	1	0	0	682.395	2044.16	3	2044.16	0.0034	0	60.4	0.00016	R	IHFPLATYAPVISAEK	A			D:\Chandra\Nea Total iTRAQ\R2-combine\8.pkl (query 432)	115/114	3.063	116/114	0.548	117/114	1.095	114	15.3592	115	55.244	116	6.59569	117	11.8604	Quantitation summary for protein	115/114	1.013	6	1.132	*	116/114	1.55
10	GF03LTE04JW52D_8		227	16612	27	20	4	3	33.3	7659	1	0	0	606.389	1210.76	2	1210.76	-0.0013	1	28.03	0.23	K	IIAPPERK	Y			D:\Chandra\Nea Total iTRAQ\R2-combine\10.pkl (query 932)	115/114	0.95	116/114	0.753	117/114	0.665	114	5161.41	115	5759.76	116	3046.72	117	2419.74
10	GF03LTE04JW52D_8		227	16612	27	20	4	3	33.3	14055	1	0	0	967.975	1933.94	2	1933.99	-0.0512	0	22.89	0.79	K	SYELPDGQVITIGNER	F			D:\Chandra\Nea Total iTRAQ\R2-combine\2.pkl (query 302)	115/114	0.916	116/114	1.612	117/114	1.557	114	634.055	115	681.999	116	801.592	117	696.486
10	GF03LTE04JW52D_8		227	16612	27	20	4	3	33.3	14057	1	0	0	967.99	1933.97	2	1933.99	-0.0204	0	36.02	0.05	K	SYELPDGQVITIGNER	F			D:\Chandra\Nea Total iTRAQ\R2-combine\1.pkl (query 267)	115/114	0.967	116/114	1.411	117/114	1.618	114	863.749	115	980.316	116	955.252	117	985.597
10	GF03LTE04JW52D_8		227	16612	27	20	4	3	33.3	14058	1	0	0	645.663	1933.97	3	1933.99	-0.0186	0	39.24	0.024	K	SYELPDGQVITIGNER	F			D:\Chandra\Nea Total iTRAQ\R2-combine\1.pkl (query 702)	115/114	0.93	116/114	1.212	117/114	1.434	114	53.6972	115	58.6304	116	51.0282	117	54.3223
10	GF03LTE04JW52D_8		227	16612	27	20	4	3	33.3	14059	1	0	0	967.993	1933.97	2	1933.99	-0.0148	0	33.01	0.1	K	SYELPDGQVITIGNER	F			D:\Chandra\Nea Total iTRAQ\R2-combine\3.pkl (query 365)	115/114	1.013	116/114	1.41	117/114	1.582	114	937.108	115	1114.96	116	1035.84	117	1045.93
10	GF03LTE04JW52D_8		227	16612	27	20	4	3	33.3	14062	1	0	0	645.677	1934.01	3	1933.99	0.0222	0	33.36	0.12	K	SYELPDGQVITIGNER	F			D:\Chandra\Nea Total iTRAQ\R2-combine\2.pkl (query 1248)	115/114	0.927	116/114	2.312	117/114	1.845	114	100.374	115	109.259	116	181.952	117	130.643
10	GF03LTE04JW52D_8		227	16612	27	20	4	3	33.3	14066	1	0	0	645.683	1934.03	3	1933.99	0.0402	0	33.24	0.12	K	SYELPDGQVITIGNER	F			D:\Chandra\Nea Total iTRAQ\R2-combine\3.pkl (query 366)	115/114	0.821	116/114	1.467	117/114	1.269	114	78.893	115	76.063	116	90.7469	117	70.5888
10	GF03LTE04JW52D_8		227	16612	27	20	4	3	33.3	14068	1	0	0	645.688	1934.04	3	1933.99	0.0564	0	45.54	0.0073	K	SYELPDGQVITIGNER	F			D:\Chandra\Nea Total iTRAQ\R2-combine\4.pkl (query 996)	115/114	0.939	116/114	1.085	117/114	1.177	114	145.432	115	160.324	116	123.707	117	120.712
10	GF03LTE04JW52D_8		227	16612	27	20	4	3	33.3	14901	1	0	0	693.706	2078.1	3	2078.09	0.0065	0	25.52	0.71	K	SYELPDGQVITIGNER	F	iTRAQ4plex (Y)	0.0200000000000000.0	D:\Chandra\Nea Total iTRAQ\R2-combine\1.pkl (query 1047)	115/114	---	116/114	---	117/114	---	114		115		116		117
10	GF03LTE04JW52D_8		227	16612	27	20	4	3	33.3	15888	2	0	1	787.059	2358.16	3	2358.16	-0.0096	0	70.58	1.6e-05	K	DLYANTVLSGGTTMFPGIADR	M	Oxidation (M)	0.000000000000010000000.0	D:\Chandra\Nea Total iTRAQ\R2-combine\1.pkl (query 713)	115/114	1.134	116/114	1.218	117/114	0.803	114	24.0742	115	32.0478	116	22.9874	117	13.636
10	GF03LTE04JW52D_8		227	16612	27	20	4	3	33.3	15891	2	0	1	787.068	2358.18	3	2358.16	0.0165	0	70.19	2.1e-05	K	DLYANTVLSGGTTMFPGIADR	M	Oxidation (M)	0.000000000000010000000.0	D:\Chandra\Nea Total iTRAQ\R2-combine\2.pkl (query 809)	115/114	1.428	116/114	1.666	117/114	0.971	114	25.7716	115	43.2139	116	33.6663	117	17.6561
10	GF03LTE04JW52D_8		227	16612	27	20	4	3	33.3	15893	2	0	1	787.08	2358.22	3	2358.16	0.0534	0	48.52	0.0034	K	DLYANTVLSGGTTMFPGIADR	M	Oxidation (M)	0.000000000000010000000.0	D:\Chandra\Nea Total iTRAQ\R2-combine\3.pkl (query 963)	115/114	1.103	116/114	1.712	117/114	1.735	114	29.9702	115	38.8076	116	40.2349	117	36.6692
10	GF03LTE04JW52D_8		227	16612	27	20	4	3	33.3	16201	2	0	1	835.115	2502.32	3	2502.27	0.0563	0	49.05	0.0029	K	DLYANTVLSGGTTMFPGIADR	M	Oxidation (M); iTRAQ4plex (Y)	0.002000000000010000000.0	D:\Chandra\Nea Total iTRAQ\R2-combine\5.pkl (query 1013)	115/114	---	116/114	---	117/114	---	114		115		116		117
10	GF03LTE04JW52D_8		227	16612	27	20	4	3	33.3	16477	2	0	1	877.787	2630.34	3	2630.36	-0.0238	1	63.11	0.00011	R	KDLYANTVLSGGTTMFPGIADR	M	Oxidation (M)	0.0000000000000010000000.0	D:\Chandra\Nea Total iTRAQ\R2-combine\1.pkl (query 240)	115/114	1.657	116/114	1.217	117/114	1.259	114	30.4178	115	59.2022	116	29.023	117	27.009
10	GF03LTE04JW52D_8		227	16612	27	20	4	3	33.3	16478	2	0	1	877.787	2630.34	3	2630.36	-0.0235	1	73.17	1.1e-05	R	KDLYANTVLSGGTTMFPGIADR	M	Oxidation (M)	0.0000000000000010000000.0	D:\Chandra\Nea Total iTRAQ\R2-combine\9.pkl (query 389)	115/114	0.841	116/114	0.186	117/114	-0.015	114	10.2831	115	10.1596	116	1.50279	117	-0.106738
10	GF03LTE04JW52D_8		227	16612	27	20	4	3	33.3	16479	2	0	1	877.79	2630.35	3	2630.36	-0.0124	1	82.72	1.2e-06	R	KDLYANTVLSGGTTMFPGIADR	M	Oxidation (M)	0.0000000000000010000000.0	D:\Chandra\Nea Total iTRAQ\R2-combine\6.pkl (query 371)	115/114	1.346	116/114	0.85	117/114	0.635	114	70.018	115	110.656	116	46.6889	117	31.341
10	GF03LTE04JW52D_8		227	16612	27	20	4	3	33.3	16480	2	0	1	877.791	2630.35	3	2630.36	-0.0109	1	67.44	4.2e-05	R	KDLYANTVLSGGTTMFPGIADR	M	Oxidation (M)	0.0000000000000010000000.0	D:\Chandra\Nea Total iTRAQ\R2-combine\7.pkl (query 363)	115/114	2.46	116/114	0.835	117/114	1.001	114	18.1302	115	52.3787	116	11.8741	117	12.7995
10	GF03LTE04JW52D_8		227	16612	27	20	4	3	33.3	16481	2	0	1	877.794	2630.36	3	2630.36	-0.0007	1	70.61	2e-05	R	KDLYANTVLSGGTTMFPGIADR	M	Oxidation (M)	0.0000000000000010000000.0	D:\Chandra\Nea Total iTRAQ\R2-combine\5.pkl (query 367)	115/114	1.532	116/114	1.228	117/114	1.12	114	55.7578	115	100.301	116	53.6826	117	44.0608
10	GF03LTE04JW52D_8		227	16612	27	20	4	3	33.3	16483	1	0	1	658.6	2630.37	4	2630.36	0.0099	1	67.06	4.6e-05	R	KDLYANTVLSGGTTMFPGIADR	M	Oxidation (M)	0.0000000000000010000000.0	D:\Chandra\Nea Total iTRAQ\R2-combine\7.pkl (query 1557)	115/114	1.11	116/114	1.117	117/114	1.038	114	282.328	115	367.901	116	247.187	117	206.738
10	GF03LTE04JW52D_8		227	16612	27	20	4	3	33.3	16484	2	0	1	877.798	2630.37	3	2630.36	0.0101	1	27.9	0.38	R	KDLYANTVLSGGTTMFPGIADR	M	Oxidation (M)	0.0000000000000010000000.0	D:\Chandra\Nea Total iTRAQ\R2-combine\6.pkl (query 1547)	115/114	---	116/114	---	117/114	---	114		115		116		117
10	GF03LTE04JW52D_8		227	16612	27	20	4	3	33.3	16485	2	0	1	877.798	2630.37	3	2630.36	0.0113	1	54.4	0.00085	R	KDLYANTVLSGGTTMFPGIADR	M	Oxidation (M)	0.0000000000000010000000.0	D:\Chandra\Nea Total iTRAQ\R2-combine\6.pkl (query 378)	115/114	1.016	116/114	1.183	117/114	1.073	114	31.8222	115	37.9516	116	29.5209	117	24.0786
10	GF03LTE04JW52D_8		227	16612	27	20	4	3	33.3	16487	2	0	1	658.609	2630.4	4	2630.36	0.0431	1	48.79	0.0029	R	KDLYANTVLSGGTTMFPGIADR	M	Oxidation (M)	0.0000000000000010000000.0	D:\Chandra\Nea Total iTRAQ\R2-combine\6.pkl (query 988)	115/114	1.054	116/114	0.957	117/114	0.881	114	788.13	115	975.574	116	591.531	117	489.54
10	GF03LTE04JW52D_8		227	16612	27	20	4	3	33.3	16488	2	0	1	877.809	2630.41	3	2630.36	0.0446	1	55.09	0.00067	R	KDLYANTVLSGGTTMFPGIADR	M	Oxidation (M)	0.0000000000000010000000.0	D:\Chandra\Nea Total iTRAQ\R2-combine\2.pkl (query 274)	115/114	1.051	116/114	0.589	117/114	-0.036	114	21.9154	115	27.0497	116	10.1261	117	-0.55883
10	GF03LTE04JW52D_8		227	16612	27	20	4	3	33.3	16489	2	0	1	877.81	2630.41	3	2630.36	0.0455	1	62.11	0.00013	R	KDLYANTVLSGGTTMFPGIADR	M	Oxidation (M)	0.0000000000000010000000.0	D:\Chandra\Nea Total iTRAQ\R2-combine\2.pkl (query 768)	115/114	1.127	116/114	1.299	117/114	1.394	114	22.4506	115	29.7159	116	22.8587	117	22.0752
10	GF03LTE04JW52D_8		227	16612	27	20	4	3	33.3	16491	1	0	1	877.813	2630.42	3	2630.36	0.056	1	70.05	2.1e-05	R	KDLYANTVLSGGTTMFPGIADR	M	Oxidation (M)	0.0000000000000010000000.0	D:\Chandra\Nea Total iTRAQ\R2-combine\3.pkl (query 336)	115/114	1.133	116/114	1.014	117/114	0.811	114	38.8282	115	51.6603	116	30.8816	117	22.2079
10	GF03LTE04JW52D_8		227	16612	27	20	4	3	33.3	16492	2	0	1	658.613	2630.42	4	2630.36	0.0607	1	50.39	0.0019	R	KDLYANTVLSGGTTMFPGIADR	M	Oxidation (M)	0.0000000000000010000000.0	D:\Chandra\Nea Total iTRAQ\R2-combine\5.pkl (query 1019)	115/114	0.958	116/114	0.977	117/114	0.907	114	695.246	115	782.503	116	532.554	117	445.012
10	GF03LTE04JW52D_8		227	16612	27	20	4	3	33.3	16493	2	0	1	877.815	2630.42	3	2630.36	0.0626	1	44.99	0.0065	R	KDLYANTVLSGGTTMFPGIADR	M	Oxidation (M)	0.0000000000000010000000.0	D:\Chandra\Nea Total iTRAQ\R2-combine\5.pkl (query 374)	115/114	0.845	116/114	0.806	117/114	0.996	114	21.1162	115	20.9434	116	13.3442	117	14.8397	Quantitation summary for protein	115/114	0.981	24	[1.131]		116/114	1.007
11	GGB57GC02EB6GL_9		190	19011	7	4	4	3	26.4	6164	1	0	0	535.316	1068.62	2	1068.61	0.0118	0	37.19	0.049	R	LSVDYGK	K			D:\Chandra\Nea Total iTRAQ\R2-combine\6.pkl (query 870)	115/114	0.924	116/114	1.408	117/114	1.469	114	3757.59	115	4075.5	116	4147.69	117	3893.43
11	GGB57GC02EB6GL_9		190	19011	7	4	4	3	26.4	6167	1	0	0	535.319	1068.62	2	1068.61	0.0182	0	31.23	0.17	R	LSVDYGK	K			D:\Chandra\Nea Total iTRAQ\R2-combine\5.pkl (query 255)	115/114	1.057	116/114	1.859	117/114	1.784	114	3241.46	115	4021.62	116	4723.57	117	4078.69
11	GGB57GC02EB6GL_9		190	19011	7	4	4	3	26.4	7800	2	0	0	615.378	1228.74	2	1228.71	0.0274	0	23.17	0.96	K	EIIDLVLDR	I			D:\Chandra\Nea Total iTRAQ\R2-combine\3.pkl (query 435)	115/114	---	116/114	---	117/114	---	114		115		116		117
11	GGB57GC02EB6GL_9		190	19011	7	4	4	3	26.4	12319	1	0	0	566.999	1697.98	3	1697.97	0.0055	0	37.03	0.041	R	QLFHPEQLITGK	E			D:\Chandra\Nea Total iTRAQ\R2-combine\8.pkl (query 367)	115/114	1.376	116/114	1.204	117/114	1.315	114	107.91	115	174.311	116	101.861	117	100.067
11	GGB57GC02EB6GL_9		190	19011	7	4	4	3	26.4	12320	1	0	0	850.002	1697.99	2	1697.97	0.0194	0	71.57	1.3e-05	R	QLFHPEQLITGK	E			D:\Chandra\Nea Total iTRAQ\R2-combine\8.pkl (query 1657)	115/114	1.148	116/114	1.361	117/114	1.389	114	138.594	115	186.803	116	147.861	117	135.788
11	GGB57GC02EB6GL_9		190	19011	7	4	4	3	26.4	13543	1	0	0	621.667	1861.98	3	1861.98	0.0021	0	58.41	0.00038	R	NLDIERPTYTNLNR	L			D:\Chandra\Nea Total iTRAQ\R2-combine\7.pkl (query 286)	115/114	1.58	116/114	0.949	117/114	0.803	114	183.564	115	340.595	116	136.591	117	103.979
11	GGB57GC02EB6GL_9		190	19011	7	4	4	3	26.4	13544	1	0	0	621.673	1862	3	1861.98	0.0195	0	29.3	0.32	R	NLDIERPTYTNLNR	L			D:\Chandra\Nea Total iTRAQ\R2-combine\6.pkl (query 906)	115/114	1.089	116/114	0.954	117/114	0.948	114	467.826	115	598.01	116	349.832	117	312.688	Quantitation summary for protein	115/114	1.013	6	1.132	*	116/114	1.552
12	isotig13132_2861-1356		184	63641	13	7	4	2	6.8	6378	2	1	0	540.295	1078.58	2	1078.59	-0.015	0	27.71	0.37	K	TIDEWK	Q			D:\Chandra\Nea Total iTRAQ\R2-combine\3.pkl (query 240)	115/114	---	116/114	---	117/114	---	114		115		116		117
12	isotig13132_2861-1356		184	63641	13	7	4	2	6.8	6379	1	1	0	540.297	1078.58	2	1078.59	-0.0118	0	29.1	0.27	K	TIDEWK	Q			D:\Chandra\Nea Total iTRAQ\R2-combine\4.pkl (query 870)	115/114	---	116/114	---	117/114	---	114		115		116		117
12	isotig13132_2861-1356		184	63641	13	7	4	2	6.8	6380	2	1	0	540.299	1078.58	2	1078.59	-0.0068	0	27.45	0.41	K	TIDEWK	Q			D:\Chandra\Nea Total iTRAQ\R2-combine\1.pkl (query 577)	115/114	---	116/114	---	117/114	---	114		115		116		117
12	isotig13132_2861-1356		184	63641	13	7	4	2	6.8	6381	2	1	0	540.299	1078.58	2	1078.59	-0.0058	0	29.16	0.28	K	TIDEWK	Q			D:\Chandra\Nea Total iTRAQ\R2-combine\2.pkl (query 673)	115/114	---	116/114	---	117/114	---	114		115		116		117
12	isotig13132_2861-1356		184	63641	13	7	4	2	6.8	8626	1	1	1	439.891	1316.65	3	1316.68	-0.0288	0	20.17	1.3	R	NTQAELDQVR	D			D:\Chandra\Nea Total iTRAQ\R2-combine\1.pkl (query 105)	115/114	---	116/114	---	117/114	---	114		115		116		117
12	isotig13132_2861-1356		184	63641	13	7	4	2	6.8	14433	1	0	0	668.027	2001.06	3	2001.01	0.0459	0	40.62	0.022	K	LESDINELEVALDGANR	G			D:\Chandra\Nea Total iTRAQ\R2-combine\3.pkl (query 1565)	115/114	0.987	116/114	1.479	117/114	2.131	114	38.88	115	45.0776	116	45.0767	117	58.4261
12	isotig13132_2861-1356		184	63641	13	7	4	2	6.8	15609	1	0	0	758.745	2273.21	3	2273.21	0.0031	1	94.33	8.3e-08	K	KLESDINELEVALDGANR	G			D:\Chandra\Nea Total iTRAQ\R2-combine\1.pkl (query 313)	115/114	0.691	116/114	0.416	117/114	0.597	114	41.9586	115	34.0346	116	13.6911	117	17.6564
12	isotig13132_2861-1356		184	63641	13	7	4	2	6.8	15610	1	0	0	758.747	2273.22	3	2273.21	0.0082	1	30.65	0.19	K	KLESDINELEVALDGANR	G			D:\Chandra\Nea Total iTRAQ\R2-combine\1.pkl (query 1164)	115/114	0.704	116/114	0.235	117/114	1.214	114	19.491	115	16.1039	116	3.5916	117	16.6827
12	isotig13132_2861-1356		184	63641	13	7	4	2	6.8	15612	1	0	0	758.749	2273.22	3	2273.21	0.0136	1	89.86	2.2e-07	K	KLESDINELEVALDGANR	G			D:\Chandra\Nea Total iTRAQ\R2-combine\2.pkl (query 350)	115/114	1.173	116/114	0.681	117/114	1.015	114	55.2782	115	76.1179	116	29.5324	117	39.578
12	isotig13132_2861-1356		184	63641	13	7	4	2	6.8	15613	1	0	0	758.749	2273.23	3	2273.21	0.0151	1	59.8	0.00023	K	KLESDINELEVALDGANR	G			D:\Chandra\Nea Total iTRAQ\R2-combine\2.pkl (query 355)	115/114	0.969	116/114	1.4	117/114	0.595	114	24.1144	115	27.4512	116	26.4753	117	10.121
12	isotig13132_2861-1356		184	63641	13	7	4	2	6.8	15615	1	0	0	758.753	2273.24	3	2273.21	0.0277	1	85.53	5.8e-07	K	KLESDINELEVALDGANR	G			D:\Chandra\Nea Total iTRAQ\R2-combine\3.pkl (query 413)	115/114	1.035	116/114	0.634	117/114	0.543	114	144.48	115	175.548	116	71.7844	117	55.3117
12	isotig13132_2861-1356		184	63641	13	7	4	2	6.8	15616	1	0	0	758.754	2273.24	3	2273.21	0.0283	1	72.16	1.3e-05	K	KLESDINELEVALDGANR	G			D:\Chandra\Nea Total iTRAQ\R2-combine\4.pkl (query 1037)	115/114	0.936	116/114	0.615	117/114	0.73	114	185.628	115	204.124	116	89.4549	117	95.5689
12	isotig13132_2861-1356		184	63641	13	7	4	2	6.8	15619	1	0	0	758.761	2273.26	3	2273.21	0.0493	1	48.59	0.0026	K	KLESDINELEVALDGANR	G			D:\Chandra\Nea Total iTRAQ\R2-combine\3.pkl (query 420)	115/114	0.991	116/114	0.854	117/114	1.144	114	44.9674	115	52.3268	116	30.1137	117	36.2949	Quantitation summary for protein	115/114	0.968	8	1.086	*	116/114	0.712
13	GG7OGXE02D8WLX_13		169	21029	14	9	4	3	18.5	3082	1	1	1	475.791	949.568	2	949.569	-0.0011	0	21.67	1.9	K	ETTAIK	A			D:\Chandra\Nea Total iTRAQ\R2-combine\6.pkl (query 193)	115/114	---	116/114	---	117/114	---	114		115		116		117
13	GG7OGXE02D8WLX_13		169	21029	14	9	4	3	18.5	3086	1	1	1	475.803	949.592	2	949.569	0.0229	0	22.79	1.2	K	ETTAIK	A			D:\Chandra\Nea Total iTRAQ\R2-combine\5.pkl (query 187)	115/114	---	116/114	---	117/114	---	114		115		116		117
13	GG7OGXE02D8WLX_13		169	21029	14	9	4	3	18.5	7116	1	1	1	573.312	1144.61	2	1144.64	-0.0267	0	41.28	0.017	R	FASYIEK	V			D:\Chandra\Nea Total iTRAQ\R2-combine\1.pkl (query 173)	115/114	0.948	116/114	1.074	117/114	1.109	114	8681.17	115	9658.99	116	7309.81	117	6793.41
13	GG7OGXE02D8WLX_13		169	21029	14	9	4	3	18.5	7118	1	1	1	573.323	1144.63	2	1144.64	-0.0061	0	34.87	0.077	R	FASYIEK	V			D:\Chandra\Nea Total iTRAQ\R2-combine\7.pkl (query 297)	115/114	0.963	116/114	1.1	117/114	1.123	114	34030	115	38468	116	29340.3	117	26948.4
13	GG7OGXE02D8WLX_13		169	21029	14	9	4	3	18.5	7119	1	1	1	573.328	1144.64	2	1144.64	0.0039	0	36.37	0.055	R	FASYIEK	V			D:\Chandra\Nea Total iTRAQ\R2-combine\5.pkl (query 296)	115/114	1.009	116/114	1.103	117/114	1.139	114	14477.6	115	17146.6	116	12525.5	117	11626.9
13	GG7OGXE02D8WLX_13		169	21029	14	9	4	3	18.5	7120	1	1	1	573.328	1144.64	2	1144.64	0.0051	0	23.45	1.1	R	FASYIEK	V			D:\Chandra\Nea Total iTRAQ\R2-combine\3.pkl (query 267)	115/114	1.026	116/114	1.023	117/114	1.08	114	6892.07	115	8303.48	116	5526.01	117	5250.92
13	GG7OGXE02D8WLX_13		169	21029	14	9	4	3	18.5	7122	1	1	1	573.331	1144.65	2	1144.64	0.0109	0	32.41	0.14	R	FASYIEK	V			D:\Chandra\Nea Total iTRAQ\R2-combine\2.pkl (query 207)	115/114	1.049	116/114	1.172	117/114	1.175	114	8981.99	115	11069	116	8251.18	117	7446.92
13	GG7OGXE02D8WLX_13		169	21029	14	9	4	3	18.5	7270	1	1	1	582.781	1163.55	2	1163.54	0.0108	0	33.04	0.032	K	DMQDLNER	F			D:\Chandra\Nea Total iTRAQ\R2-combine\3.pkl (query 775)	115/114	1.081	116/114	1.359	117/114	1.367	114	335.045	115	425.176	116	357.024	117	323.042
13	GG7OGXE02D8WLX_13		169	21029	14	9	4	3	18.5	7271	1	1	1	582.792	1163.57	2	1163.54	0.0336	0	39.22	0.013	K	DMQDLNER	F			D:\Chandra\Nea Total iTRAQ\R2-combine\4.pkl (query 1408)	115/114	1.096	116/114	1.241	117/114	1.129	114	2139.89	115	2753.99	116	2082.51	117	1703.73
13	GG7OGXE02D8WLX_13		169	21029	14	9	4	3	18.5	10042	1	1	1	720.844	1439.67	2	1439.68	-0.0094	0	51.14	0.00069	K	AMYQAELDEAR	R			D:\Chandra\Nea Total iTRAQ\R2-combine\1.pkl (query 152)	115/114	1.107	116/114	1.515	117/114	1.859	114	1946.54	115	2529.28	116	2312.35	117	2552.01
13	GG7OGXE02D8WLX_13		169	21029	14	9	4	3	18.5	10043	1	1	1	720.846	1439.68	2	1439.68	-0.0072	0	59.15	0.00011	K	AMYQAELDEAR	R			D:\Chandra\Nea Total iTRAQ\R2-combine\2.pkl (query 682)	115/114	1.028	116/114	1.385	117/114	1.459	114	2438.01	115	2943.43	116	2647.87	117	2508.53
13	GG7OGXE02D8WLX_13		169	21029	14	9	4	3	18.5	10044	1	1	1	720.851	1439.69	2	1439.68	0.0044	0	66.06	2.7e-05	K	AMYQAELDEAR	R			D:\Chandra\Nea Total iTRAQ\R2-combine\3.pkl (query 1354)	115/114	1.017	116/114	1.07	117/114	1.041	114	7464.37	115	8913.04	116	6262.14	117	5480.03
13	GG7OGXE02D8WLX_13		169	21029	14	9	4	3	18.5	10045	1	1	1	720.856	1439.7	2	1439.68	0.0134	0	65.96	3.3e-05	K	AMYQAELDEAR	R			D:\Chandra\Nea Total iTRAQ\R2-combine\4.pkl (query 264)	115/114	1.008	116/114	1.046	117/114	0.959	114	3891.51	115	4606.34	116	3192.76	117	2631.52
13	GG7OGXE02D8WLX_13		169	21029	14	9	4	3	18.5	10207	1	1	1	728.862	1455.71	2	1455.68	0.0301	0	43.18	0.0067	K	AMYQAELDEAR	R	Oxidation (M)	0.01000000000.0	D:\Chandra\Nea Total iTRAQ\R2-combine\4.pkl (query 1438)	115/114	1.006	116/114	1.41	117/114	1.559	114	451.55	115	533.514	116	499.039	117	496.418	Quantitation summary for protein	115/114	0.997	12	1.021	*	116/114	1.117
14	isotig08714_1743-532		164	51676	17	17	2	2	7.2	12822	1	1	1	883.402	1764.79	2	1764.83	-0.0367	0	91.56	3.4e-08	R	EEQAEADGTAEAEK	A			D:\Chandra\Nea Total iTRAQ\R2-combine\3.pkl (query 176)	115/114	1.04	116/114	0.995	117/114	0.993	114	1521.56	115	1857.48	116	1187.24	117	1065.64
14	isotig08714_1743-532		164	51676	17	17	2	2	7.2	12823	1	1	1	883.406	1764.8	2	1764.83	-0.0287	0	87.9	9.1e-08	R	EEQAEADGTAEAEK	A			D:\Chandra\Nea Total iTRAQ\R2-combine\2.pkl (query 103)	115/114	0.982	116/114	0.887	117/114	0.892	114	693.332	115	799.547	116	481.931	117	436.308
14	isotig08714_1743-532		164	51676	17	17	2	2	7.2	12824	1	1	1	589.274	1764.8	3	1764.83	-0.0261	0	48.11	0.00092	R	EEQAEADGTAEAEK	A			D:\Chandra\Nea Total iTRAQ\R2-combine\1.pkl (query 498)	115/114	0.635	116/114	0.593	117/114	0.47	114	58.2528	115	43.4243	116	27.0898	117	19.3098
14	isotig08714_1743-532		164	51676	17	17	2	2	7.2	12825	1	1	1	883.41	1764.81	2	1764.83	-0.0203	0	84.43	2.5e-07	R	EEQAEADGTAEAEK	A			D:\Chandra\Nea Total iTRAQ\R2-combine\1.pkl (query 64)	115/114	0.972	116/114	0.869	117/114	0.907	114	357.775	115	408.47	116	243.732	117	228.99
14	isotig08714_1743-532		164	51676	17	17	2	2	7.2	12826	1	1	1	589.279	1764.82	3	1764.83	-0.0099	0	47.27	0.0015	R	EEQAEADGTAEAEK	A			D:\Chandra\Nea Total iTRAQ\R2-combine\2.pkl (query 597)	115/114	0.806	116/114	0.538	117/114	0.584	114	107.502	115	101.774	116	45.305	117	44.2604
14	isotig08714_1743-532		164	51676	17	17	2	2	7.2	12827	1	1	1	883.426	1764.84	2	1764.83	0.0111	0	35.28	0.033	R	EEQAEADGTAEAEK	A			D:\Chandra\Nea Total iTRAQ\R2-combine\2.pkl (query 105)	115/114	0.889	116/114	0.647	117/114	0.78	114	56.3642	115	58.8498	116	28.5874	117	31.007
14	isotig08714_1743-532		164	51676	17	17	2	2	7.2	12828	1	1	1	589.287	1764.84	3	1764.83	0.0129	0	45.06	0.0035	R	EEQAEADGTAEAEK	A			D:\Chandra\Nea Total iTRAQ\R2-combine\3.pkl (query 755)	115/114	0.968	116/114	0.789	117/114	0.834	114	244.732	115	278.233	116	151.399	117	144.04
14	isotig08714_1743-532		164	51676	17	17	2	2	7.2	12829	1	1	1	883.427	1764.84	2	1764.83	0.0135	0	99.06	1.4e-08	R	EEQAEADGTAEAEK	A			D:\Chandra\Nea Total iTRAQ\R2-combine\4.pkl (query 194)	115/114	1.026	116/114	0.929	117/114	0.887	114	484.288	115	583.717	116	352.916	117	302.994
14	isotig08714_1743-532		164	51676	17	17	2	2	7.2	12830	1	1	1	883.432	1764.85	2	1764.83	0.0229	0	65.49	3.8e-05	R	EEQAEADGTAEAEK	A			D:\Chandra\Nea Total iTRAQ\R2-combine\3.pkl (query 178)	115/114	1.166	116/114	1.096	117/114	1.058	114	151.496	115	207.352	116	130.129	117	113.036
14	isotig08714_1743-532		164	51676	17	17	2	2	7.2	12832	1	1	1	589.294	1764.86	3	1764.83	0.0348	0	45.14	0.0046	R	EEQAEADGTAEAEK	A			D:\Chandra\Nea Total iTRAQ\R2-combine\4.pkl (query 810)	115/114	0.671	116/114	1.199	117/114	0.789	114	108.688	115	85.6871	116	102.204	117	60.4764
14	isotig08714_1743-532		164	51676	17	17	2	2	7.2	12833	1	1	1	883.442	1764.87	2	1764.83	0.0435	0	57.15	0.00032	R	EEQAEADGTAEAEK	A			D:\Chandra\Nea Total iTRAQ\R2-combine\4.pkl (query 811)	115/114	0.907	116/114	1	117/114	0.845	114	103.22	115	109.991	116	80.9157	117	61.5401
14	isotig08714_1743-532		164	51676	17	17	2	2	7.2	13242	1	1	0	905.45	1808.89	2	1808.92	-0.0319	0	65.01	5e-05	R	ENQSMLITGESGAGK	T			D:\Chandra\Nea Total iTRAQ\R2-combine\4.pkl (query 866)	115/114	1.136	116/114	0.78	117/114	0.698	114	2043.21	115	2724.44	116	1249.76	117	1005.39
14	isotig08714_1743-532		164	51676	17	17	2	2	7.2	13243	1	1	0	905.461	1808.91	2	1808.92	-0.0109	0	55.05	0.00062	R	ENQSMLITGESGAGK	T			D:\Chandra\Nea Total iTRAQ\R2-combine\1.pkl (query 976)	115/114	1.093	116/114	1.106	117/114	1.11	114	257.232	115	330.043	116	223.156	117	201.424
14	isotig08714_1743-532		164	51676	17	17	2	2	7.2	13244	1	1	0	905.471	1808.93	2	1808.92	0.0087	0	58.03	0.00036	R	ENQSMLITGESGAGK	T			D:\Chandra\Nea Total iTRAQ\R2-combine\2.pkl (query 1117)	115/114	0.945	116/114	0.839	117/114	0.757	114	373.002	115	413.768	116	245.43	117	199.273
14	isotig08714_1743-532		164	51676	17	17	2	2	7.2	13245	1	1	0	905.474	1808.93	2	1808.92	0.0161	0	53.88	0.00096	R	ENQSMLITGESGAGK	T			D:\Chandra\Nea Total iTRAQ\R2-combine\3.pkl (query 816)	115/114	0.937	116/114	0.836	117/114	0.861	114	583.968	115	642.846	116	382.755	117	354.613
14	isotig08714_1743-532		164	51676	17	17	2	2	7.2	13246	1	1	0	603.986	1808.94	3	1808.92	0.0183	0	52.73	0.0012	R	ENQSMLITGESGAGK	T			D:\Chandra\Nea Total iTRAQ\R2-combine\4.pkl (query 1447)	115/114	1.01	116/114	0.725	117/114	0.823	114	1790.43	115	2122.4	116	1017.84	117	1038.99
14	isotig08714_1743-532		164	51676	17	17	2	2	7.2	13247	1	1	0	603.987	1808.94	3	1808.92	0.0198	0	38.59	0.032	R	ENQSMLITGESGAGK	T			D:\Chandra\Nea Total iTRAQ\R2-combine\3.pkl (query 1342)	115/114	1.064	116/114	1.138	117/114	1.231	114	712.021	115	889.761	116	635.382	117	618.245	Quantitation summary for protein	115/114	1.029	17	[1.061]		116/114	0.871
15	GG7OGXE02EAQVW_3		163	7550	8	8	3	3	46.3	6839	1	0	0	560.769	1119.52	2	1119.54	-0.0194	0	68.83	8.9e-06	K	AGFAGDDAPR	A			D:\Chandra\Nea Total iTRAQ\R2-combine\4.pkl (query 210)	115/114	0.937	116/114	0.755	117/114	0.731	114	8152.27	115	8973.07	116	4822.72	117	4201.37
15	GG7OGXE02EAQVW_3		163	7550	8	8	3	3	46.3	6840	1	0	0	560.775	1119.54	2	1119.54	-0.0074	0	57.91	0.00014	K	AGFAGDDAPR	A			D:\Chandra\Nea Total iTRAQ\R2-combine\2.pkl (query 617)	115/114	0.957	116/114	0.805	117/114	0.761	114	718.048	115	806.986	116	452.982	117	385.474
15	GG7OGXE02EAQVW_3		163	7550	8	8	3	3	46.3	6841	1	0	0	560.777	1119.54	2	1119.54	-0.0032	0	70.16	8.8e-06	K	AGFAGDDAPR	A			D:\Chandra\Nea Total iTRAQ\R2-combine\1.pkl (query 84)	115/114	0.827	116/114	0.77	117/114	0.713	114	792.163	115	769.142	116	478.021	117	398.32
15	GG7OGXE02EAQVW_3		163	7550	8	8	3	3	46.3	6842	1	0	0	560.78	1119.55	2	1119.54	0.002	0	68.27	1.6e-05	K	AGFAGDDAPR	A			D:\Chandra\Nea Total iTRAQ\R2-combine\3.pkl (query 196)	115/114	0.852	116/114	0.878	117/114	0.875	114	763.735	115	763.917	116	525.673	117	471.561
15	GG7OGXE02EAQVW_3		163	7550	8	8	3	3	46.3	7448	1	1	1	594.288	1186.56	2	1186.57	-0.0095	0	42.88	0.0044	R	HQGVMVGMGQ	-			D:\Chandra\Nea Total iTRAQ\R2-combine\8.pkl (query 256)	115/114	1.024	116/114	0.626	117/114	0.6	114	2024.15	115	2433.6	116	994.163	117	857.074
15	GG7OGXE02EAQVW_3		163	7550	8	8	3	3	46.3	8923	1	0	0	448.269	1341.79	3	1341.8	-0.0142	0	50.11	0.0022	R	AVFPSIVGRPR	H			D:\Chandra\Nea Total iTRAQ\R2-combine\1.pkl (query 617)	115/114	1.018	116/114	-0.104	117/114	0.316	114	37.203	115	44.4915	116	-3.02744	117	8.28225
15	GG7OGXE02EAQVW_3		163	7550	8	8	3	3	46.3	8924	1	0	0	448.272	1341.79	3	1341.8	-0.0076	0	47.7	0.0036	R	AVFPSIVGRPR	H			D:\Chandra\Nea Total iTRAQ\R2-combine\2.pkl (query 1161)	115/114	1.338	116/114	0.417	117/114	0.419	114	80.946	115	127.189	116	26.4352	117	23.9478
15	GG7OGXE02EAQVW_3		163	7550	8	8	3	3	46.3	8925	1	0	0	448.275	1341.8	3	1341.8	0.0032	0	49.95	0.002	R	AVFPSIVGRPR	H			D:\Chandra\Nea Total iTRAQ\R2-combine\3.pkl (query 855)	115/114	0.959	116/114	0.308	117/114	0.22	114	125.4	115	141.226	116	30.3154	117	19.4776	Quantitation summary for protein	115/114	0.941	7	1.057	*	116/114	0.739
16	GH8N3EB01B0MWE_5		147	15185	26	20	3	3	26.2	8194	1	0	0	638.804	1275.59	2	1275.62	-0.0277	0	45.55	0.0019	R	GYSFTTTAER	E			D:\Chandra\Nea Total iTRAQ\R2-combine\2.pkl (query 157)	115/114	1.802	116/114	1.082	117/114	0.816	114	2658.07	115	5624.37	116	2254.05	117	1530.17
16	GH8N3EB01B0MWE_5		147	15185	26	20	3	3	26.2	8195	1	0	0	638.805	1275.6	2	1275.62	-0.0267	0	49.2	0.00084	R	GYSFTTTAER	E			D:\Chandra\Nea Total iTRAQ\R2-combine\3.pkl (query 224)	115/114	1.677	116/114	1.158	117/114	0.854	114	2228.41	115	4388.86	116	2022.61	117	1342.72
16	GH8N3EB01B0MWE_5		147	15185	26	20	3	3	26.2	8196	1	0	0	638.806	1275.6	2	1275.62	-0.0245	0	47.71	0.0013	R	GYSFTTTAER	E			D:\Chandra\Nea Total iTRAQ\R2-combine\5.pkl (query 251)	115/114	1.688	116/114	1.129	117/114	0.884	114	4056.06	115	8038.61	116	3588.84	117	2530.4
16	GH8N3EB01B0MWE_5		147	15185	26	20	3	3	26.2	8197	1	0	0	638.807	1275.6	2	1275.62	-0.0233	0	49.01	0.00096	R	GYSFTTTAER	E			D:\Chandra\Nea Total iTRAQ\R2-combine\1.pkl (query 122)	115/114	1.75	116/114	1.049	117/114	0.78	114	1784.71	115	3666.63	116	1468.17	117	981.551
16	GH8N3EB01B0MWE_5		147	15185	26	20	3	3	26.2	8198	1	0	0	638.807	1275.6	2	1275.62	-0.0233	0	47.02	0.0015	R	GYSFTTTAER	E			D:\Chandra\Nea Total iTRAQ\R2-combine\6.pkl (query 257)	115/114	1.782	116/114	1.223	117/114	0.893	114	2917.35	115	6103.67	116	2797.1	117	1838.29
16	GH8N3EB01B0MWE_5		147	15185	26	20	3	3	26.2	8199	1	0	0	638.812	1275.61	2	1275.62	-0.0117	0	34.44	0.035	R	GYSFTTTAER	E			D:\Chandra\Nea Total iTRAQ\R2-combine\7.pkl (query 893)	115/114	1.25	116/114	1.301	117/114	1.019	114	284.214	115	417.071	116	289.871	117	204.371
16	GH8N3EB01B0MWE_5		147	15185	26	20	3	3	26.2	8200	1	0	0	638.821	1275.63	2	1275.62	0.0055	0	44.68	0.0043	R	GYSFTTTAER	E			D:\Chandra\Nea Total iTRAQ\R2-combine\8.pkl (query 1554)	115/114	1.58	116/114	1.151	117/114	0.856	114	1103.21	115	2046.92	116	995.453	117	665.819
16	GH8N3EB01B0MWE_5		147	15185	26	20	3	3	26.2	8201	1	0	0	638.829	1275.64	2	1275.62	0.0225	0	37.11	0.031	R	GYSFTTTAER	E			D:\Chandra\Nea Total iTRAQ\R2-combine\10.pkl (query 1567)	115/114	1.259	116/114	1.201	117/114	1.027	114	927.417	115	1371.35	116	873.3	117	672.065
16	GH8N3EB01B0MWE_5		147	15185	26	20	3	3	26.2	8323	1	0	0	643.84	1285.67	2	1285.68	-0.0171	0	51.94	0.0012	R	DLTDYLMK	I			D:\Chandra\Nea Total iTRAQ\R2-combine\2.pkl (query 278)	115/114	1.051	116/114	0.848	117/114	0.741	114	7995.3	115	9863.51	116	5313.16	117	4179.07
16	GH8N3EB01B0MWE_5		147	15185	26	20	3	3	26.2	8324	1	0	0	643.849	1285.68	2	1285.68	0.0007	0	38.17	0.033	R	DLTDYLMK	I			D:\Chandra\Nea Total iTRAQ\R2-combine\1.pkl (query 685)	115/114	0.855	116/114	0.965	117/114	0.954	114	380.402	115	382.008	116	287.757	117	255.905
16	GH8N3EB01B0MWE_5		147	15185	26	20	3	3	26.2	8325	1	0	0	643.851	1285.69	2	1285.68	0.0043	0	49.51	0.0026	R	DLTDYLMK	I			D:\Chandra\Nea Total iTRAQ\R2-combine\2.pkl (query 285)	115/114	1.024	116/114	0.932	117/114	0.9	114	621.68	115	747.46	116	454.32	117	394.614
16	GH8N3EB01B0MWE_5		147	15185	26	20	3	3	26.2	8326	1	0	0	643.857	1285.7	2	1285.68	0.0165	0	46.68	0.005	R	DLTDYLMK	I			D:\Chandra\Nea Total iTRAQ\R2-combine\4.pkl (query 356)	115/114	1.022	116/114	0.867	117/114	0.768	114	4961.39	115	5953.61	116	3372.61	117	2688.11
16	GH8N3EB01B0MWE_5		147	15185	26	20	3	3	26.2	8327	1	0	0	643.863	1285.71	2	1285.68	0.0289	0	47.23	0.0045	R	DLTDYLMK	I			D:\Chandra\Nea Total iTRAQ\R2-combine\3.pkl (query 346)	115/114	1.09	116/114	0.849	117/114	0.823	114	2118.22	115	2710.29	116	1409.19	117	1230.31
16	GH8N3EB01B0MWE_5		147	15185	26	20	3	3	26.2	8462	1	0	0	651.843	1301.67	2	1301.68	-0.0074	0	44.86	0.0069	R	DLTDYLMK	I	Oxidation (M)	0.00000010.0	D:\Chandra\Nea Total iTRAQ\R2-combine\4.pkl (query 318)	115/114	0.816	116/114	0.853	117/114	0.883	114	7563.97	115	7245.4	116	5059.37	117	4712.02
16	GH8N3EB01B0MWE_5		147	15185	26	20	3	3	26.2	8464	1	0	0	651.849	1301.68	2	1301.68	0.006	0	41.94	0.015	R	DLTDYLMK	I	Oxidation (M)	0.00000010.0	D:\Chandra\Nea Total iTRAQ\R2-combine\1.pkl (query 641)	115/114	0.835	116/114	0.938	117/114	0.971	114	1108.47	115	1087.45	116	815.142	117	759.201
16	GH8N3EB01B0MWE_5		147	15185	26	20	3	3	26.2	8465	1	0	0	651.854	1301.69	2	1301.68	0.0148	0	46.26	0.0057	R	DLTDYLMK	I	Oxidation (M)	0.00000010.0	D:\Chandra\Nea Total iTRAQ\R2-combine\2.pkl (query 242)	115/114	0.835	116/114	0.851	117/114	1.037	114	1615.12	115	1583.78	116	1078	117	1181.06
16	GH8N3EB01B0MWE_5		147	15185	26	20	3	3	26.2	8466	1	0	0	651.858	1301.7	2	1301.68	0.0226	0	46.35	0.0058	R	DLTDYLMK	I	Oxidation (M)	0.00000010.0	D:\Chandra\Nea Total iTRAQ\R2-combine\3.pkl (query 884)	115/114	0.774	116/114	0.91	117/114	0.951	114	2519.9	115	2290.89	116	1798.56	117	1690.52
16	GH8N3EB01B0MWE_5		147	15185	26	20	3	3	26.2	9858	1	0	0	474.242	1419.7	3	1419.72	-0.0196	0	25.19	0.46	R	GYSFTTTAER	E	iTRAQ4plex (Y)	0.0200000000.0	D:\Chandra\Nea Total iTRAQ\R2-combine\2.pkl (query 130)	115/114	---	116/114	---	117/114	---	114		115		116		117
16	GH8N3EB01B0MWE_5		147	15185	26	20	3	3	26.2	14055	1	0	0	967.975	1933.94	2	1933.99	-0.0512	0	22.89	0.79	K	SYELPDGQVITIGNER	F			D:\Chandra\Nea Total iTRAQ\R2-combine\2.pkl (query 302)	115/114	0.916	116/114	1.612	117/114	1.557	114	634.055	115	681.999	116	801.592	117	696.486
16	GH8N3EB01B0MWE_5		147	15185	26	20	3	3	26.2	14057	1	0	0	967.99	1933.97	2	1933.99	-0.0204	0	36.02	0.05	K	SYELPDGQVITIGNER	F			D:\Chandra\Nea Total iTRAQ\R2-combine\1.pkl (query 267)	115/114	0.967	116/114	1.411	117/114	1.618	114	863.749	115	980.316	116	955.252	117	985.597
16	GH8N3EB01B0MWE_5		147	15185	26	20	3	3	26.2	14058	1	0	0	645.663	1933.97	3	1933.99	-0.0186	0	39.24	0.024	K	SYELPDGQVITIGNER	F			D:\Chandra\Nea Total iTRAQ\R2-combine\1.pkl (query 702)	115/114	0.93	116/114	1.212	117/114	1.434	114	53.6972	115	58.6304	116	51.0282	117	54.3223
16	GH8N3EB01B0MWE_5		147	15185	26	20	3	3	26.2	14059	1	0	0	967.993	1933.97	2	1933.99	-0.0148	0	33.01	0.1	K	SYELPDGQVITIGNER	F			D:\Chandra\Nea Total iTRAQ\R2-combine\3.pkl (query 365)	115/114	1.013	116/114	1.41	117/114	1.582	114	937.108	115	1114.96	116	1035.84	117	1045.93
16	GH8N3EB01B0MWE_5		147	15185	26	20	3	3	26.2	14062	1	0	0	645.677	1934.01	3	1933.99	0.0222	0	33.36	0.12	K	SYELPDGQVITIGNER	F			D:\Chandra\Nea Total iTRAQ\R2-combine\2.pkl (query 1248)	115/114	0.927	116/114	2.312	117/114	1.845	114	100.374	115	109.259	116	181.952	117	130.643
16	GH8N3EB01B0MWE_5		147	15185	26	20	3	3	26.2	14066	1	0	0	645.683	1934.03	3	1933.99	0.0402	0	33.24	0.12	K	SYELPDGQVITIGNER	F			D:\Chandra\Nea Total iTRAQ\R2-combine\3.pkl (query 366)	115/114	0.821	116/114	1.467	117/114	1.269	114	78.893	115	76.063	116	90.7469	117	70.5888
16	GH8N3EB01B0MWE_5		147	15185	26	20	3	3	26.2	14068	1	0	0	645.688	1934.04	3	1933.99	0.0564	0	45.54	0.0073	K	SYELPDGQVITIGNER	F			D:\Chandra\Nea Total iTRAQ\R2-combine\4.pkl (query 996)	115/114	0.939	116/114	1.085	117/114	1.177	114	145.432	115	160.324	116	123.707	117	120.712
16	GH8N3EB01B0MWE_5		147	15185	26	20	3	3	26.2	14901	1	0	0	693.706	2078.1	3	2078.09	0.0065	0	25.52	0.71	K	SYELPDGQVITIGNER	F	iTRAQ4plex (Y)	0.0200000000000000.0	D:\Chandra\Nea Total iTRAQ\R2-combine\1.pkl (query 1047)	115/114	---	116/114	---	117/114	---	114		115		116		117		Quantitation summary for protein	115/114	1.192	24	[1.086]		116/114	0.993
17	GF03LTE04JAQDB_8		143	15723	5	4	3	3	21.2	6164	1	0	0	535.316	1068.62	2	1068.61	0.0118	0	37.19	0.049	R	LSVDYGK	K			D:\Chandra\Nea Total iTRAQ\R2-combine\6.pkl (query 870)	115/114	0.924	116/114	1.408	117/114	1.469	114	3757.59	115	4075.5	116	4147.69	117	3893.43
17	GF03LTE04JAQDB_8		143	15723	5	4	3	3	21.2	6167	1	0	0	535.319	1068.62	2	1068.61	0.0182	0	31.23	0.17	R	LSVDYGK	K			D:\Chandra\Nea Total iTRAQ\R2-combine\5.pkl (query 255)	115/114	1.057	116/114	1.859	117/114	1.784	114	3241.46	115	4021.62	116	4723.57	117	4078.69
17	GF03LTE04JAQDB_8		143	15723	5	4	3	3	21.2	7691	1	0	1	608.372	1214.73	2	1214.7	0.0298	0	36.02	0.051	K	EIVDIVLDR	L			D:\Chandra\Nea Total iTRAQ\R2-combine\3.pkl (query 975)	115/114	0.934	116/114	1.591	117/114	1.394	114	290.339	115	318.375	116	362.166	117	285.556
17	GF03LTE04JAQDB_8		143	15723	5	4	3	3	21.2	12319	1	0	1	566.999	1697.98	3	1697.97	0.0055	0	37.03	0.041	R	QLFHPEQLITGK	E			D:\Chandra\Nea Total iTRAQ\R2-combine\8.pkl (query 367)	115/114	1.376	116/114	1.204	117/114	1.315	114	107.91	115	174.311	116	101.861	117	100.067
17	GF03LTE04JAQDB_8		143	15723	5	4	3	3	21.2	12320	1	0	1	850.002	1697.99	2	1697.97	0.0194	0	71.57	1.3e-05	R	QLFHPEQLITGK	E			D:\Chandra\Nea Total iTRAQ\R2-combine\8.pkl (query 1657)	115/114	1.148	116/114	1.361	117/114	1.389	114	138.594	115	186.803	116	147.861	117	135.788	Quantitation summary for protein	115/114	0.992	5	1.115		116/114	1.605
18	isotig06307_777-1		141	31927	6	6	3	3	13.9	8455	1	1	1	434.243	1299.71	3	1299.7	0.0054	0	43.02	0.012	K	GSLEDHLNK	L			D:\Chandra\Nea Total iTRAQ\R2-combine\5.pkl (query 226)	115/114	1.075	116/114	0.618	117/114	0.807	114	56.4656	115	71.274	116	27.3454	117	32.145
18	isotig06307_777-1		141	31927	6	6	3	3	13.9	10735	1	1	1	751.928	1501.84	2	1501.84	0.0036	0	40.72	0.022	R	VGWEQLLTSVAR	A			D:\Chandra\Nea Total iTRAQ\R2-combine\6.pkl (query 1111)	115/114	0.878	116/114	0.79	117/114	0.671	114	187.719	115	193.646	116	116.242	117	88.8451
18	isotig06307_777-1		141	31927	6	6	3	3	13.9	10736	1	1	1	751.928	1501.84	2	1501.84	0.0048	0	38.91	0.033	R	VGWEQLLTSVAR	A			D:\Chandra\Nea Total iTRAQ\R2-combine\6.pkl (query 495)	115/114	1.037	116/114	0.841	117/114	0.63	114	192.979	115	234.9	116	127.243	117	85.777
18	isotig06307_777-1		141	31927	6	6	3	3	13.9	10737	1	1	1	751.935	1501.86	2	1501.84	0.0176	0	42.3	0.014	R	VGWEQLLTSVAR	A			D:\Chandra\Nea Total iTRAQ\R2-combine\7.pkl (query 477)	115/114	0.907	116/114	0.794	117/114	0.581	114	80.9528	115	86.2233	116	50.3686	117	33.1746
18	isotig06307_777-1		141	31927	6	6	3	3	13.9	14142	1	1	1	649.724	1946.15	3	1946.14	0.0046	0	55.46	0.00036	R	ILAGDKPYITADILR	R			D:\Chandra\Nea Total iTRAQ\R2-combine\6.pkl (query 402)	115/114	1.393	116/114	0.703	117/114	0.898	114	341.854	115	559.277	116	188.407	117	216.544
18	isotig06307_777-1		141	31927	6	6	3	3	13.9	14144	1	1	1	649.737	1946.19	3	1946.14	0.0445	0	43.92	0.0027	R	ILAGDKPYITADILR	R			D:\Chandra\Nea Total iTRAQ\R2-combine\5.pkl (query 397)	115/114	1.127	116/114	1.033	117/114	1.381	114	310.622	115	411.056	116	251.583	117	302.467	Quantitation summary for protein	115/114	1.132	6	1.084		116/114	0.829
19	GGB57GC02C7FCD_11		126	18126	6	2	3	2	20.9	6164	1	0	0	535.316	1068.62	2	1068.61	0.0118	0	37.19	0.049	R	LSVDYGK	K			D:\Chandra\Nea Total iTRAQ\R2-combine\6.pkl (query 870)	115/114	0.924	116/114	1.408	117/114	1.469	114	3757.59	115	4075.5	116	4147.69	117	3893.43
19	GGB57GC02C7FCD_11		126	18126	6	2	3	2	20.9	6167	1	0	0	535.319	1068.62	2	1068.61	0.0182	0	31.23	0.17	R	LSVDYGK	K			D:\Chandra\Nea Total iTRAQ\R2-combine\5.pkl (query 255)	115/114	1.057	116/114	1.859	117/114	1.784	114	3241.46	115	4021.62	116	4723.57	117	4078.69
19	GGB57GC02C7FCD_11		126	18126	6	2	3	2	20.9	7881	1	1	1	623.379	1244.74	2	1244.75	-0.0021	0	21.42	1.5	R	LIGQIVSSITA	-			D:\Chandra\Nea Total iTRAQ\R2-combine\6.pkl (query 1701)	115/114	0.908	116/114	0.743	117/114	2.079	114	37.4686	115	39.9553	116	21.8344	117	54.9373
19	GGB57GC02C7FCD_11		126	18126	6	2	3	2	20.9	7883	1	1	1	623.393	1244.77	2	1244.75	0.0245	0	30.27	0.14	R	LIGQIVSSITA	-			D:\Chandra\Nea Total iTRAQ\R2-combine\5.pkl (query 535)	115/114	1.321	116/114	1.568	117/114	3.292	114	23.898	115	37.0662	116	29.3868	117	55.4913
19	GGB57GC02C7FCD_11		126	18126	6	2	3	2	20.9	13543	1	0	0	621.667	1861.98	3	1861.98	0.0021	0	58.41	0.00038	R	NLDIERPTYTNLNR	L			D:\Chandra\Nea Total iTRAQ\R2-combine\7.pkl (query 286)	115/114	1.58	116/114	0.949	117/114	0.803	114	183.564	115	340.595	116	136.591	117	103.979
19	GGB57GC02C7FCD_11		126	18126	6	2	3	2	20.9	13544	1	0	0	621.673	1862	3	1861.98	0.0195	0	29.3	0.32	R	NLDIERPTYTNLNR	L			D:\Chandra\Nea Total iTRAQ\R2-combine\6.pkl (query 906)	115/114	1.089	116/114	0.954	117/114	0.948	114	467.826	115	598.01	116	349.832	117	312.688	Quantitation summary for protein	115/114	1.006	6	1.151		116/114	1.556
20	isotig13222_107-823		116	32177	21	10	3	2	10.9	7571	1	1	1	603.319	1204.62	2	1204.64	-0.0173	0	37.49	0.031	R	MIYSEFK	Q			D:\Chandra\Nea Total iTRAQ\R2-combine\6.pkl (query 331)	115/114	0.988	116/114	1.054	117/114	1.024	114	8248.83	115	9570.29	116	6815.05	117	5958.56
20	isotig13222_107-823		116	32177	21	10	3	2	10.9	7572	1	1	1	603.32	1204.62	2	1204.64	-0.0159	0	36.19	0.043	R	MIYSEFK	Q			D:\Chandra\Nea Total iTRAQ\R2-combine\3.pkl (query 869)	115/114	0.987	116/114	0.847	117/114	0.837	114	7608.58	115	8821.56	116	5050.82	117	4494.35
20	isotig13222_107-823		116	32177	21	10	3	2	10.9	7573	1	1	1	603.325	1204.64	2	1204.64	-0.0047	0	38.12	0.03	R	MIYSEFK	Q			D:\Chandra\Nea Total iTRAQ\R2-combine\7.pkl (query 960)	115/114	1.089	116/114	0.981	117/114	1.03	114	2271.42	115	2903.64	116	1746.41	117	1650.78
20	isotig13222_107-823		116	32177	21	10	3	2	10.9	7575	1	1	1	603.328	1204.64	2	1204.64	0.0019	0	35.89	0.055	R	MIYSEFK	Q			D:\Chandra\Nea Total iTRAQ\R2-combine\1.pkl (query 1035)	115/114	1.049	116/114	1.015	117/114	1.011	114	2831.76	115	3488.81	116	2252.48	117	2019.83
20	isotig13222_107-823		116	32177	21	10	3	2	10.9	7576	1	1	1	603.329	1204.64	2	1204.64	0.0023	0	34.56	0.074	R	MIYSEFK	Q			D:\Chandra\Nea Total iTRAQ\R2-combine\2.pkl (query 231)	115/114	1.035	116/114	0.957	117/114	1	114	7060.61	115	8581.18	116	5296.91	117	4980.03
20	isotig13222_107-823		116	32177	21	10	3	2	10.9	7577	1	1	1	603.34	1204.66	2	1204.64	0.0239	0	26.26	0.59	R	MIYSEFK	Q			D:\Chandra\Nea Total iTRAQ\R2-combine\5.pkl (query 972)	115/114	---	116/114	---	117/114	---	114		115		116		117
20	isotig13222_107-823		116	32177	21	10	3	2	10.9	7727	1	1	1	611.319	1220.62	2	1220.64	-0.0116	0	39.52	0.02	R	MIYSEFK	Q	Oxidation (M)	0.1000000.0	D:\Chandra\Nea Total iTRAQ\R2-combine\6.pkl (query 285)	115/114	0.873	116/114	0.861	117/114	0.932	114	6021.02	115	6170.37	116	4062.59	117	3959.16
20	isotig13222_107-823		116	32177	21	10	3	2	10.9	7728	1	1	1	611.32	1220.63	2	1220.64	-0.0092	0	33.34	0.084	R	MIYSEFK	Q	Oxidation (M)	0.1000000.0	D:\Chandra\Nea Total iTRAQ\R2-combine\1.pkl (query 590)	115/114	0.859	116/114	0.979	117/114	0.918	114	1378.18	115	1390.66	116	1058.34	117	892.64
20	isotig13222_107-823		116	32177	21	10	3	2	10.9	7729	1	1	1	611.329	1220.64	2	1220.64	0.0086	0	37.27	0.041	R	MIYSEFK	Q	Oxidation (M)	0.1000000.0	D:\Chandra\Nea Total iTRAQ\R2-combine\7.pkl (query 1473)	115/114	0.861	116/114	0.962	117/114	0.862	114	1149.04	115	1161.68	116	867.025	117	698.892
20	isotig13222_107-823		116	32177	21	10	3	2	10.9	7730	1	1	1	611.331	1220.65	2	1220.64	0.0118	0	31.57	0.15	R	MIYSEFK	Q	Oxidation (M)	0.1000000.0	D:\Chandra\Nea Total iTRAQ\R2-combine\2.pkl (query 1136)	115/114	0.856	116/114	0.924	117/114	0.951	114	2258.63	115	2270.48	116	1636.27	117	1515.43
20	isotig13222_107-823		116	32177	21	10	3	2	10.9	7731	1	1	1	611.339	1220.66	2	1220.64	0.028	0	34.92	0.078	R	MIYSEFK	Q	Oxidation (M)	0.1000000.0	D:\Chandra\Nea Total iTRAQ\R2-combine\5.pkl (query 1494)	115/114	0.81	116/114	1.034	117/114	1.072	114	2719.12	115	2586.95	116	2203.86	117	2055.57
20	isotig13222_107-823		116	32177	21	10	3	2	10.9	7824	1	1	1	618.337	1234.66	2	1234.65	0.0106	0	25.07	0.71	R	NWQWWK	L			D:\Chandra\Nea Total iTRAQ\R2-combine\10.pkl (query 407)	115/114	---	116/114	---	117/114	---	114		115		116		117
20	isotig13222_107-823		116	32177	21	10	3	2	10.9	7825	1	1	1	618.342	1234.67	2	1234.65	0.0196	0	25.03	0.75	R	NWQWWK	L			D:\Chandra\Nea Total iTRAQ\R2-combine\10.pkl (query 400)	115/114	---	116/114	---	117/114	---	114		115		116		117
20	isotig13222_107-823		116	32177	21	10	3	2	10.9	13181	1	1	1	901.993	1801.97	2	1802	-0.0316	0	45.36	0.0076	K	ELEEQNVTLLQAK	N			D:\Chandra\Nea Total iTRAQ\R2-combine\4.pkl (query 305)	115/114	1.354	116/114	0.949	117/114	0.734	114	2113.72	115	3360.94	116	1573.47	117	1093.84
20	isotig13222_107-823		116	32177	21	10	3	2	10.9	13182	1	1	1	601.672	1801.99	3	1802	-0.0087	0	39.49	0.029	K	ELEEQNVTLLQAK	N			D:\Chandra\Nea Total iTRAQ\R2-combine\2.pkl (query 235)	115/114	1.341	116/114	1.304	117/114	1.537	114	356.775	115	561.647	116	364.83	117	386.769
20	isotig13222_107-823		116	32177	21	10	3	2	10.9	13183	1	1	1	902.008	1802	2	1802	-0.0006	0	24.24	0.94	K	ELEEQNVTLLQAK	N			D:\Chandra\Nea Total iTRAQ\R2-combine\2.pkl (query 731)	115/114	1.173	116/114	1.215	117/114	1.249	114	340.482	115	468.929	116	324.37	117	300.044
20	isotig13222_107-823		116	32177	21	10	3	2	10.9	13184	1	1	1	601.675	1802	3	1802	0.0015	0	44.47	0.0088	K	ELEEQNVTLLQAK	N			D:\Chandra\Nea Total iTRAQ\R2-combine\4.pkl (query 1505)	115/114	1.347	116/114	1.322	117/114	1.373	114	1143.59	115	1809.28	116	1185.67	117	1107.52
20	isotig13222_107-823		116	32177	21	10	3	2	10.9	13186	1	1	1	902.017	1802.02	2	1802	0.017	0	25.63	0.61	K	ELEEQNVTLLQAK	N			D:\Chandra\Nea Total iTRAQ\R2-combine\1.pkl (query 202)	115/114	1.236	116/114	1.202	117/114	1.322	114	274.902	115	399.08	116	259.161	117	256.361
20	isotig13222_107-823		116	32177	21	10	3	2	10.9	13187	1	1	1	902.019	1802.02	2	1802	0.0198	0	34.91	0.071	K	ELEEQNVTLLQAK	N			D:\Chandra\Nea Total iTRAQ\R2-combine\3.pkl (query 295)	115/114	1.197	116/114	0.936	117/114	0.818	114	1006.4	115	1414.74	116	738.693	117	580.558
20	isotig13222_107-823		116	32177	21	10	3	2	10.9	13188	1	1	1	601.682	1802.02	3	1802	0.0216	0	51.31	0.0016	K	ELEEQNVTLLQAK	N			D:\Chandra\Nea Total iTRAQ\R2-combine\1.pkl (query 634)	115/114	1.07	116/114	1.154	117/114	1.234	114	444.703	115	558.887	116	402.395	117	387.205
20	isotig13222_107-823		116	32177	21	10	3	2	10.9	13189	1	1	1	601.684	1802.03	3	1802	0.0282	0	46.03	0.0049	K	ELEEQNVTLLQAK	N			D:\Chandra\Nea Total iTRAQ\R2-combine\3.pkl (query 875)	115/114	1.255	116/114	1.066	117/114	1.034	114	653.273	115	962.366	116	546.139	117	476.297	Quantitation summary for protein	115/114	1.005	18	1.058	*	116/114	0.969
21	isotig02557_341-1315		116	40306	9	8	2	2	8.6	12529	1	1	1	862.5	1722.99	2	1722.96	0.0215	0	30.33	0.22	K	IAGADIETYLLEK	S			D:\Chandra\Nea Total iTRAQ\R2-combine\2.pkl (query 835)	115/114	1.556	116/114	1.33	117/114	1.351	114	367.742	115	671.837	116	383.403	117	350.54
21	isotig02557_341-1315		116	40306	9	8	2	2	8.6	12530	1	1	1	862.512	1723.01	2	1722.96	0.0449	0	52.23	0.0011	K	IAGADIETYLLEK	S			D:\Chandra\Nea Total iTRAQ\R2-combine\3.pkl (query 402)	115/114	1.508	116/114	1.065	117/114	0.938	114	587.713	115	1040.89	116	490.511	117	388.657
21	isotig02557_341-1315		116	40306	9	8	2	2	8.6	12531	1	1	1	862.514	1723.01	2	1722.96	0.0493	0	36.91	0.034	K	IAGADIETYLLEK	S			D:\Chandra\Nea Total iTRAQ\R2-combine\4.pkl (query 411)	115/114	1.517	116/114	0.746	117/114	0.655	114	1665.39	115	2967.03	116	973.63	117	769.893
21	isotig02557_341-1315		116	40306	9	8	2	2	8.6	13242	1	0	0	905.45	1808.89	2	1808.92	-0.0319	0	65.01	5e-05	R	ENQSMLITGESGAGK	T			D:\Chandra\Nea Total iTRAQ\R2-combine\4.pkl (query 866)	115/114	1.136	116/114	0.78	117/114	0.698	114	2043.21	115	2724.44	116	1249.76	117	1005.39
21	isotig02557_341-1315		116	40306	9	8	2	2	8.6	13243	1	0	0	905.461	1808.91	2	1808.92	-0.0109	0	55.05	0.00062	R	ENQSMLITGESGAGK	T			D:\Chandra\Nea Total iTRAQ\R2-combine\1.pkl (query 976)	115/114	1.093	116/114	1.106	117/114	1.11	114	257.232	115	330.043	116	223.156	117	201.424
21	isotig02557_341-1315		116	40306	9	8	2	2	8.6	13244	1	0	0	905.471	1808.93	2	1808.92	0.0087	0	58.03	0.00036	R	ENQSMLITGESGAGK	T			D:\Chandra\Nea Total iTRAQ\R2-combine\2.pkl (query 1117)	115/114	0.945	116/114	0.839	117/114	0.757	114	373.002	115	413.768	116	245.43	117	199.273
21	isotig02557_341-1315		116	40306	9	8	2	2	8.6	13245	1	0	0	905.474	1808.93	2	1808.92	0.0161	0	53.88	0.00096	R	ENQSMLITGESGAGK	T			D:\Chandra\Nea Total iTRAQ\R2-combine\3.pkl (query 816)	115/114	0.937	116/114	0.836	117/114	0.861	114	583.968	115	642.846	116	382.755	117	354.613
21	isotig02557_341-1315		116	40306	9	8	2	2	8.6	13246	1	0	0	603.986	1808.94	3	1808.92	0.0183	0	52.73	0.0012	R	ENQSMLITGESGAGK	T			D:\Chandra\Nea Total iTRAQ\R2-combine\4.pkl (query 1447)	115/114	1.01	116/114	0.725	117/114	0.823	114	1790.43	115	2122.4	116	1017.84	117	1038.99
21	isotig02557_341-1315		116	40306	9	8	2	2	8.6	13247	1	0	0	603.987	1808.94	3	1808.92	0.0198	0	38.59	0.032	R	ENQSMLITGESGAGK	T			D:\Chandra\Nea Total iTRAQ\R2-combine\3.pkl (query 1342)	115/114	1.064	116/114	1.138	117/114	1.231	114	712.021	115	889.761	116	635.382	117	618.245	Quantitation summary for protein	115/114	1.199	9	1.086	*	116/114	0.853
22	GG7OGXE02C5346_4		108	20787	7	1	3	1	11.6	3080	1	1	1	475.79	949.565	2	949.569	-0.0037	0	30.24	0.27	K	VSSLEK	Q			D:\Chandra\Nea Total iTRAQ\R2-combine\7.pkl (query 212)	115/114	---	116/114	---	117/114	---	114		115		116		117
22	GG7OGXE02C5346_4		108	20787	7	1	3	1	11.6	6378	2	0	0	540.295	1078.58	2	1078.59	-0.015	0	27.71	0.37	K	TIDEWK	H			D:\Chandra\Nea Total iTRAQ\R2-combine\3.pkl (query 240)	115/114	---	116/114	---	117/114	---	114		115		116		117
22	GG7OGXE02C5346_4		108	20787	7	1	3	1	11.6	6379	1	0	0	540.297	1078.58	2	1078.59	-0.0118	0	29.1	0.27	K	TIDEWK	H			D:\Chandra\Nea Total iTRAQ\R2-combine\4.pkl (query 870)	115/114	---	116/114	---	117/114	---	114		115		116		117
22	GG7OGXE02C5346_4		108	20787	7	1	3	1	11.6	6380	2	0	0	540.299	1078.58	2	1078.59	-0.0068	0	27.45	0.41	K	TIDEWK	H			D:\Chandra\Nea Total iTRAQ\R2-combine\1.pkl (query 577)	115/114	---	116/114	---	117/114	---	114		115		116		117
22	GG7OGXE02C5346_4		108	20787	7	1	3	1	11.6	6381	2	0	0	540.299	1078.58	2	1078.59	-0.0058	0	29.16	0.28	K	TIDEWK	H			D:\Chandra\Nea Total iTRAQ\R2-combine\2.pkl (query 673)	115/114	---	116/114	---	117/114	---	114		115		116		117
22	GG7OGXE02C5346_4		108	20787	7	1	3	1	11.6	6981	1	0	0	377.217	1128.63	3	1128.64	-0.0076	0	20.87	1.9	R	SVHELEK	A			D:\Chandra\Nea Total iTRAQ\R2-combine\5.pkl (query 852)	115/114	---	116/114	---	117/114	---	114		115		116		117
22	GG7OGXE02C5346_4		108	20787	7	1	3	1	11.6	6983	1	0	0	565.338	1128.66	2	1128.64	0.0228	0	48.76	0.0028	R	SVHELEK	A			D:\Chandra\Nea Total iTRAQ\R2-combine\5.pkl (query 1412)	115/114	0.98	116/114	0.952	117/114	0.913	114	635.673	115	731.372	116	474.512	117	409.528	Quantitation summary for protein	115/114	0.98	1	[1.000]		116/114	0.952
23	isotig00675_4411-2693		101	68228	4	2	2	2	3.8	6180	1	1	1	537.795	1073.58	2	1073.58	-0.0067	0	30.23	0.18	R	MFVFDK	V			D:\Chandra\Nea Total iTRAQ\R2-combine\6.pkl (query 365)	115/114	---	116/114	---	117/114	---	114		115		116		117
23	isotig00675_4411-2693		101	68228	4	2	2	2	3.8	6282	1	1	1	538.3	1074.59	2	1073.58	1.0033	0	22.24	1.3	R	MFVFDK	V			D:\Chandra\Nea Total iTRAQ\R2-combine\6.pkl (query 983)	115/114	---	116/114	---	117/114	---	114		115		116		117
23	isotig00675_4411-2693		101	68228	4	2	2	2	3.8	6453	1	1	1	545.799	1089.58	2	1089.58	0.006	0	37.48	0.032	R	MFVFDK	V	Oxidation (M)	0.100000.0	D:\Chandra\Nea Total iTRAQ\R2-combine\6.pkl (query 917)	115/114	0.844	116/114	1.036	117/114	1.074	114	2270.44	115	2251.41	116	1844.46	117	1719.19
23	isotig00675_4411-2693		101	68228	4	2	2	2	3.8	14075	1	1	1	646.054	1935.14	3	1935.12	0.0201	1	63.69	6.2e-05	K	KAEIGIAMGSGTAVAK	S			D:\Chandra\Nea Total iTRAQ\R2-combine\10.pkl (query 991)	115/114	1.187	116/114	0.518	117/114	0.458	114	307.753	115	428.876	116	124.978	117	99.4629	Quantitation summary for protein	115/114	0.885	2	1.242		116/114	0.974
24	GG7OGXE02E2EZ5_9		99	15305	6	6	2	2	17.2	7845	1	1	1	621.4	1240.79	2	1240.8	-0.0134	0	40.45	0.012	R	LLLPGELAK	H			D:\Chandra\Nea Total iTRAQ\R2-combine\1.pkl (query 1092)	115/114	0.934	116/114	1.114	117/114	1.139	114	1479.39	115	1622.22	116	1291.66	117	1188.52
24	GG7OGXE02E2EZ5_9		99	15305	6	6	2	2	17.2	7847	1	1	1	621.408	1240.8	2	1240.8	0.0014	0	45.8	0.0019	R	LLLPGELAK	H			D:\Chandra\Nea Total iTRAQ\R2-combine\7.pkl (query 377)	115/114	0.915	116/114	1.153	117/114	1.21	114	888.068	115	954.377	116	802.961	117	758.14
24	GG7OGXE02E2EZ5_9		99	15305	6	6	2	2	17.2	7848	1	1	1	621.41	1240.8	2	1240.8	0.0048	0	53.11	0.00035	R	LLLPGELAK	H			D:\Chandra\Nea Total iTRAQ\R2-combine\2.pkl (query 287)	115/114	1.007	116/114	1.088	117/114	1.279	114	1079.52	115	1276.2	116	921.075	117	973.617
24	GG7OGXE02E2EZ5_9		99	15305	6	6	2	2	17.2	7849	1	1	1	621.422	1240.83	2	1240.8	0.0286	0	56.63	0.00014	R	LLLPGELAK	H			D:\Chandra\Nea Total iTRAQ\R2-combine\3.pkl (query 1449)	115/114	0.966	116/114	1.111	117/114	1.146	114	2565.5	115	2910.39	116	2233.78	117	2073.81
24	GG7OGXE02E2EZ5_9		99	15305	6	6	2	2	17.2	7850	1	1	1	621.424	1240.83	2	1240.8	0.034	0	57.73	0.0001	R	LLLPGELAK	H			D:\Chandra\Nea Total iTRAQ\R2-combine\5.pkl (query 1591)	115/114	0.937	116/114	1.173	117/114	1.209	114	3030.94	115	3336.34	116	2787.33	117	2584.15
24	GG7OGXE02E2EZ5_9		99	15305	6	6	2	2	17.2	10209	1	1	1	486.264	1455.77	3	1455.79	-0.0236	0	41.14	0.02	K	QVHPDTGISSK	A			D:\Chandra\Nea Total iTRAQ\R2-combine\8.pkl (query 204)	115/114	0.727	116/114	0.849	117/114	1.089	114	101.613	115	86.7471	116	67.6556	117	78.0272	Quantitation summary for protein	115/114	0.949	6	[1.058]		116/114	1.13
25	GH8N3EB02HBFEJ_8		97	11794	5	2	2	2	26.3	8835	1	1	1	666.902	1331.79	2	1331.78	0.0106	0	32.86	0.11	R	LIGQIVSSITAS	-			D:\Chandra\Nea Total iTRAQ\R2-combine\6.pkl (query 1703)	115/114	---	116/114	---	117/114	---	114		115		116		117
25	GH8N3EB02HBFEJ_8		97	11794	5	2	2	2	26.3	8836	1	1	1	666.911	1331.81	2	1331.78	0.0288	0	31.48	0.12	R	LIGQIVSSITAS	-			D:\Chandra\Nea Total iTRAQ\R2-combine\5.pkl (query 532)	115/114	1.289	116/114	2.437	117/114	3.112	114	34.739	115	52.5693	116	66.3654	117	76.2566
25	GH8N3EB02HBFEJ_8		97	11794	5	2	2	2	26.3	8837	1	1	1	666.913	1331.81	2	1331.78	0.0326	0	38.13	0.027	R	LIGQIVSSITAS	-			D:\Chandra\Nea Total iTRAQ\R2-combine\5.pkl (query 540)	115/114	1.213	116/114	2.282	117/114	2.256	114	25.8512	115	36.8141	116	46.2426	117	41.1379
25	GH8N3EB02HBFEJ_8		97	11794	5	2	2	2	26.3	13543	1	0	0	621.667	1861.98	3	1861.98	0.0021	0	58.41	0.00038	R	NLDIERPTYTNLNR	L			D:\Chandra\Nea Total iTRAQ\R2-combine\7.pkl (query 286)	115/114	1.58	116/114	0.949	117/114	0.803	114	183.564	115	340.595	116	136.591	117	103.979
25	GH8N3EB02HBFEJ_8		97	11794	5	2	2	2	26.3	13544	1	0	0	621.673	1862	3	1861.98	0.0195	0	29.3	0.32	R	NLDIERPTYTNLNR	L			D:\Chandra\Nea Total iTRAQ\R2-combine\6.pkl (query 906)	115/114	1.089	116/114	0.954	117/114	0.948	114	467.826	115	598.01	116	349.832	117	312.688	Quantitation summary for protein	115/114	1.23	4	1.11	*	116/114	1.073
26	contig03461_210-599		95	17128	9	4	2	2	20.8	11821	1	1	1	822.449	1642.88	2	1642.88	0.0068	0	39.78	0.026	K	QLANAEGEVQALTR	R			D:\Chandra\Nea Total iTRAQ\R2-combine\2.pkl (query 752)	115/114	1.534	116/114	0.666	117/114	0.612	114	555.577	115	1001.08	116	290.225	117	239.762
26	contig03461_210-599		95	17128	9	4	2	2	20.8	11822	1	1	1	822.45	1642.89	2	1642.88	0.0096	0	27.36	0.46	K	QLANAEGEVQALTR	R			D:\Chandra\Nea Total iTRAQ\R2-combine\1.pkl (query 1061)	115/114	1.413	116/114	0.671	117/114	0.705	114	534.782	115	887.578	116	281.415	117	265.801
26	contig03461_210-599		95	17128	9	4	2	2	20.8	11823	1	1	1	822.45	1642.89	2	1642.88	0.0096	0	54.33	0.00092	K	QLANAEGEVQALTR	R			D:\Chandra\Nea Total iTRAQ\R2-combine\4.pkl (query 329)	115/114	1.665	116/114	0.484	117/114	0.419	114	3654.04	115	7144.52	116	1387.41	117	1079.13
26	contig03461_210-599		95	17128	9	4	2	2	20.8	11824	1	1	1	822.453	1642.89	2	1642.88	0.0152	0	41.86	0.016	K	QLANAEGEVQALTR	R			D:\Chandra\Nea Total iTRAQ\R2-combine\3.pkl (query 320)	115/114	1.305	116/114	0.722	117/114	0.692	114	1159.79	115	1777.43	116	656.631	117	565.806
26	contig03461_210-599		95	17128	9	4	2	2	20.8	13560	1	1	1	622.679	1865.02	3	1865.05	-0.0313	1	40.75	0.023	R	LQSATEKLEEASK	A			D:\Chandra\Nea Total iTRAQ\R2-combine\4.pkl (query 878)	115/114	0.811	116/114	0.553	117/114	0.544	114	2627.2	115	2502.33	116	1138.11	117	1007.14
26	contig03461_210-599		95	17128	9	4	2	2	20.8	13563	1	1	1	622.688	1865.04	3	1865.05	-0.0052	1	35.35	0.076	R	LQSATEKLEEASK	A			D:\Chandra\Nea Total iTRAQ\R2-combine\2.pkl (query 1128)	115/114	0.828	116/114	0.617	117/114	0.594	114	738.6	115	717.737	116	357.129	117	309.377
26	contig03461_210-599		95	17128	9	4	2	2	20.8	13564	1	1	1	622.688	1865.04	3	1865.05	-0.0037	1	20.64	2.2	R	LQSATEKLEEASK	A			D:\Chandra\Nea Total iTRAQ\R2-combine\1.pkl (query 988)	115/114	0.937	116/114	0.896	117/114	1.01	114	273.518	115	300.801	116	192.204	117	194.916
26	contig03461_210-599		95	17128	9	4	2	2	20.8	13565	1	1	1	622.689	1865.04	3	1865.05	-0.0028	1	31.32	0.19	R	LQSATEKLEEASK	A			D:\Chandra\Nea Total iTRAQ\R2-combine\3.pkl (query 826)	115/114	0.786	116/114	0.67	117/114	0.603	114	824.219	115	760.64	116	432.716	117	350.773
26	contig03461_210-599		95	17128	9	4	2	2	20.8	13566	1	1	1	933.536	1865.06	2	1865.05	0.011	1	23.69	1	R	LQSATEKLEEASK	A			D:\Chandra\Nea Total iTRAQ\R2-combine\4.pkl (query 877)	115/114	0.95	116/114	0.792	117/114	0.784	114	999.059	115	1114.71	116	620.609	117	552.386	Quantitation summary for protein	115/114	1.214	9	1.141		116/114	0.601
27	GG7OGXE02DTNRS_3		88	18051	3	1	3	1	24.4	6788	1	1	1	558.336	1114.66	2	1114.66	-0.0017	0	42.12	0.013	R	AAVPDAVGK	C			D:\Chandra\Nea Total iTRAQ\R2-combine\6.pkl (query 1393)	115/114	1.109	116/114	1.688	117/114	1.645	114	682.524	115	888.433	116	903.548	117	792.069
27	GG7OGXE02DTNRS_3		88	18051	3	1	3	1	24.4	12119	1	1	1	557.32	1668.94	3	1668.95	-0.0089	0	22.04	1.6	K	VIMVTGDHPITAK	A			D:\Chandra\Nea Total iTRAQ\R2-combine\9.pkl (query 1591)	115/114	1.02	116/114	0.864	117/114	0.78	114	134.16	115	160.695	116	90.8463	117	73.8035
27	GG7OGXE02DTNRS_3		88	18051	3	1	3	1	24.4	14771	1	1	0	684.407	2050.2	3	2050.15	0.0537	1	24.04	0.51	K	KADIGVAMGIAGSDVSK	Q			D:\Chandra\Nea Total iTRAQ\R2-combine\5.pkl (query 967)	115/114	---	116/114	---	117/114	---	114		115		116		117		Quantitation summary for protein	115/114	1.094	2	1.053		116/114	1.553
28	GF03LTE04JIKEM_4		88	18880	2	1	2	1	18.2	11585	1	1	1	805.426	1608.84	2	1608.8	0.0408	0	22.74	1.3	R	AAPFNNWMDGAK	X			D:\Chandra\Nea Total iTRAQ\R2-combine\5.pkl (query 1571)	115/114	0.58	116/114	0.762	117/114	0.844	114	1381.93	115	940.693	116	825.41	117	822.795
28	GF03LTE04JIKEM_4		88	18880	2	1	2	1	18.2	14718	1	1	1	681.362	2041.06	3	2041.02	0.0424	1	65.27	7.3e-05	K	KHEAFESDLAAHQDR	V			D:\Chandra\Nea Total iTRAQ\R2-combine\5.pkl (query 1423)	115/114	0.993	116/114	0.931	117/114	1.134	114	83.264	115	97.1071	116	60.7757	117	66.5846	Quantitation summary for protein	115/114	0.603	2	1.425		116/114	0.771
29	isotig02168_2034-367		86	64871	2	1	2	1	2.5	4799	1	1	1	502.831	1003.65	2	1003.65	-0.0045	0	24.76	0.41	R	LTELLK	Q			D:\Chandra\Nea Total iTRAQ\R2-combine\6.pkl (query 340)	115/114	---	116/114	---	117/114	---	114		115		116		117
29	isotig02168_2034-367		86	64871	2	1	2	1	2.5	7017	1	1	1	567.363	1132.71	2	1132.71	0.0061	0	61.28	0.00012	R	STVAQIVK	R			D:\Chandra\Nea Total iTRAQ\R2-combine\10.pkl (query 951)	115/114	1.234	116/114	1.311	117/114	1.299	114	2879.59	115	4170.98	116	2959.26	117	2637.83	Quantitation summary for protein	115/114	1.234	1	[1.000]		116/114	1.311
30	GF03LTE04I1Q15_12		83	22519	3	1	2	1	14	9519	1	1	1	696.892	1391.77	2	1391.75	0.022	0	26.67	0.55	K	MVGDIANAWK	G			D:\Chandra\Nea Total iTRAQ\R2-combine\5.pkl (query 1018)	115/114	0.956	116/114	1.067	117/114	1.094	114	1571.9	115	1764.45	116	1315.11	117	1213.29
30	GF03LTE04I1Q15_12		83	22519	3	1	2	1	14	9522	1	1	1	696.896	1391.78	2	1391.75	0.0294	0	36.68	0.055	K	MVGDIANAWK	G			D:\Chandra\Nea Total iTRAQ\R2-combine\6.pkl (query 1538)	115/114	1.076	116/114	0.851	117/114	0.888	114	1806.85	115	2283.31	116	1205.76	117	1131.79
30	GF03LTE04I1Q15_12		83	22519	3	1	2	1	14	12584	1	1	1	578.667	1732.98	3	1732.97	0.007	0	46.04	0.0058	R	LSNRPAYLPTEGK	M			D:\Chandra\Nea Total iTRAQ\R2-combine\10.pkl (query 272)	115/114	1	116/114	0.931	117/114	0.82	114	729.615	115	856.552	116	532.43	117	422.164	Quantitation summary for protein	115/114	1.017	3	1.037		116/114	0.948
31	GH8N3EB01B6T94_5		82	18738	7	1	2	1	10.5	1371	1	1	0	437.751	873.488	2	873.504	-0.0163	0	28.26	0.23	R	LAEELR	S			D:\Chandra\Nea Total iTRAQ\R2-combine\1.pkl (query 959)	115/114	---	116/114	---	117/114	---	114		115		116		117
31	GH8N3EB01B6T94_5		82	18738	7	1	2	1	10.5	1372	1	1	0	437.758	873.501	2	873.504	-0.0029	0	31.59	0.17	R	LAEELR	S			D:\Chandra\Nea Total iTRAQ\R2-combine\4.pkl (query 855)	115/114	---	116/114	---	117/114	---	114		115		116		117
31	GH8N3EB01B6T94_5		82	18738	7	1	2	1	10.5	1373	1	1	0	437.758	873.501	2	873.504	-0.0027	0	26.13	0.61	R	LAEELR	S			D:\Chandra\Nea Total iTRAQ\R2-combine\2.pkl (query 1101)	115/114	---	116/114	---	117/114	---	114		115		116		117
31	GH8N3EB01B6T94_5		82	18738	7	1	2	1	10.5	8328	1	1	1	643.867	1285.72	2	1285.74	-0.0173	0	26.76	0.5	-	ILAGEIEELR	T			D:\Chandra\Nea Total iTRAQ\R2-combine\1.pkl (query 1097)	115/114	---	116/114	---	117/114	---	114		115		116		117
31	GH8N3EB01B6T94_5		82	18738	7	1	2	1	10.5	8330	1	1	1	643.878	1285.74	2	1285.74	0.0059	0	21.98	1.4	-	ILAGEIEELR	T			D:\Chandra\Nea Total iTRAQ\R2-combine\2.pkl (query 787)	115/114	---	116/114	---	117/114	---	114		115		116		117
31	GH8N3EB01B6T94_5		82	18738	7	1	2	1	10.5	8332	1	1	1	643.885	1285.76	2	1285.74	0.0191	0	33.01	0.11	-	ILAGEIEELR	T			D:\Chandra\Nea Total iTRAQ\R2-combine\3.pkl (query 929)	115/114	---	116/114	---	117/114	---	114		115		116		117
31	GH8N3EB01B6T94_5		82	18738	7	1	2	1	10.5	8333	1	1	1	643.89	1285.77	2	1285.74	0.0293	0	50.44	0.0017	-	ILAGEIEELR	T			D:\Chandra\Nea Total iTRAQ\R2-combine\4.pkl (query 360)	115/114	1.028	116/114	0.95	117/114	0.938	114	1846.32	115	2228.8	116	1375.68	117	1222.02	Quantitation summary for protein	115/114	1.028	1	[1.000]		116/114	0.95
32	isotig00463_289-948		82	25149	5	2	2	2	11	8039	1	1	1	632.396	1262.78	2	1262.76	0.0176	0	49.49	0.0021	K	IGLFGGAGVGK	T			D:\Chandra\Nea Total iTRAQ\R2-combine\10.pkl (query 370)	115/114	1.796	116/114	1.185	117/114	1.083	114	1084.21	115	2286.24	116	1007.38	117	827.912
32	isotig00463_289-948		82	25149	5	2	2	2	11	12659	1	1	1	582.688	1745.04	3	1745.04	0.0069	0	24.23	0.49	K	TVLIMELINNVAK	A			D:\Chandra\Nea Total iTRAQ\R2-combine\7.pkl (query 1173)	115/114	0.868	116/114	1.064	117/114	2.122	114	12.0232	115	12.2502	116	10.0273	117	17.9954
32	isotig00463_289-948		82	25149	5	2	2	2	11	12660	1	1	1	582.689	1745.04	3	1745.04	0.0075	0	28.89	0.17	K	TVLIMELINNVAK	A			D:\Chandra\Nea Total iTRAQ\R2-combine\6.pkl (query 1162)	115/114	1.312	116/114	1.228	117/114	1.099	114	14.9996	115	23.1016	116	14.4384	117	11.6303
32	isotig00463_289-948		82	25149	5	2	2	2	11	12661	1	1	1	873.53	1745.04	2	1745.04	0.0084	0	23.66	0.54	K	TVLIMELINNVAK	A			D:\Chandra\Nea Total iTRAQ\R2-combine\6.pkl (query 555)	115/114	1.053	116/114	0.834	117/114	0.761	114	144.892	115	179.17	116	94.7745	117	77.7802
32	isotig00463_289-948		82	25149	5	2	2	2	11	12662	1	1	1	582.696	1745.07	3	1745.04	0.0285	0	32.32	0.054	K	TVLIMELINNVAK	A			D:\Chandra\Nea Total iTRAQ\R2-combine\5.pkl (query 1200)	115/114	2.105	116/114	1.443	117/114	1.305	114	10.8608	115	26.8446	116	12.2848	117	9.99654	Quantitation summary for protein	115/114	1.699	5	1.385		116/114	1.147
33	GF03LTE04I69OB_6		78	18096	6	0	3	0	14.3	3911	1	1	1	488.298	974.582	2	974.588	-0.006	0	27.23	0.34	R	STELLIR	K			D:\Chandra\Nea Total iTRAQ\R2-combine\7.pkl (query 278)	115/114	---	116/114	---	117/114	---	114		115		116		117
33	GF03LTE04I69OB_6		78	18096	6	0	3	0	14.3	3912	1	1	1	488.3	974.586	2	974.588	-0.0026	0	26.88	0.39	R	STELLIR	K			D:\Chandra\Nea Total iTRAQ\R2-combine\1.pkl (query 990)	115/114	---	116/114	---	117/114	---	114		115		116		117
33	GF03LTE04I69OB_6		78	18096	6	0	3	0	14.3	3914	1	1	1	488.31	974.606	2	974.588	0.0176	0	24.16	0.56	R	STELLIR	K			D:\Chandra\Nea Total iTRAQ\R2-combine\5.pkl (query 1484)	115/114	---	116/114	---	117/114	---	114		115		116		117
33	GF03LTE04I69OB_6		78	18096	6	0	3	0	14.3	3921	1	1	1	488.802	975.589	2	975.603	-0.0142	0	20.92	2	R	VTIMPK	D			D:\Chandra\Nea Total iTRAQ\R2-combine\10.pkl (query 274)	115/114	---	116/114	---	117/114	---	114		115		116		117
33	GF03LTE04I69OB_6		78	18096	6	0	3	0	14.3	7072	1	1	1	569.818	1137.62	2	1137.63	-0.0059	0	20.43	2.2	R	EIAQDFK	T			D:\Chandra\Nea Total iTRAQ\R2-combine\1.pkl (query 967)	115/114	---	116/114	---	117/114	---	114		115		116		117
33	GF03LTE04I69OB_6		78	18096	6	0	3	0	14.3	7073	1	1	1	569.824	1137.63	2	1137.63	0.0053	0	31.66	0.17	R	EIAQDFK	T			D:\Chandra\Nea Total iTRAQ\R2-combine\2.pkl (query 1109)	115/114	0.906	116/114	1.155	117/114	1.194	114	2279.45	115	2425.04	116	2064.84	117	1918.96	Quantitation summary for protein	115/114	0.906	1	[1.000]		116/114	1.155
34	GG7OGXE02DBA03_4		77	18218	6	2	2	1	11.8	6456	2	1	0	546.308	1090.6	2	1090.61	-0.0101	0	23.4	1.2	K	LGEELDK	L			D:\Chandra\Nea Total iTRAQ\R2-combine\4.pkl (query 251)	115/114	---	116/114	---	117/114	---	114		115		116		117
34	GG7OGXE02DBA03_4		77	18218	6	2	2	1	11.8	6457	2	1	0	546.31	1090.61	2	1090.61	-0.0063	0	25.96	0.65	K	LGEELDK	L			D:\Chandra\Nea Total iTRAQ\R2-combine\1.pkl (query 974)	115/114	---	116/114	---	117/114	---	114		115		116		117
34	GG7OGXE02DBA03_4		77	18218	6	2	2	1	11.8	6458	2	1	0	546.312	1090.61	2	1090.61	-0.0021	0	24.61	0.93	K	LGEELDK	L			D:\Chandra\Nea Total iTRAQ\R2-combine\3.pkl (query 1341)	115/114	---	116/114	---	117/114	---	114		115		116		117
34	GG7OGXE02DBA03_4		77	18218	6	2	2	1	11.8	6459	2	1	0	546.313	1090.61	2	1090.61	0.0009	0	24.08	1	K	LGEELDK	L			D:\Chandra\Nea Total iTRAQ\R2-combine\2.pkl (query 667)	115/114	---	116/114	---	117/114	---	114		115		116		117
34	GG7OGXE02DBA03_4		77	18218	6	2	2	1	11.8	6545	1	1	1	547.274	1092.53	2	1092.54	-0.0029	0	35.4	0.029	K	TLNDEMAR	N			D:\Chandra\Nea Total iTRAQ\R2-combine\2.pkl (query 1076)	115/114	1.047	116/114	1.13	117/114	0.94	114	481.286	115	591.917	116	426.46	117	319.113
34	GG7OGXE02DBA03_4		77	18218	6	2	2	1	11.8	6546	1	1	1	547.279	1092.54	2	1092.54	0.0081	0	51.15	0.00093	K	TLNDEMAR	N			D:\Chandra\Nea Total iTRAQ\R2-combine\4.pkl (query 218)	115/114	0.985	116/114	0.922	117/114	0.798	114	3232.92	115	3738.71	116	2337.95	117	1819.37	Quantitation summary for protein	115/114	0.993	2	1.039		116/114	0.949
35	GH8N3EB01EFZQT_5		77	20759	3	1	2	1	15.2	6981	1	0	0	377.217	1128.63	3	1128.64	-0.0076	0	20.87	1.9	R	SVHELEK	A			D:\Chandra\Nea Total iTRAQ\R2-combine\5.pkl (query 852)	115/114	---	116/114	---	117/114	---	114		115		116		117
35	GH8N3EB01EFZQT_5		77	20759	3	1	2	1	15.2	6983	1	0	0	565.338	1128.66	2	1128.64	0.0228	0	48.76	0.0028	R	SVHELEK	A			D:\Chandra\Nea Total iTRAQ\R2-combine\5.pkl (query 1412)	115/114	0.98	116/114	0.952	117/114	0.913	114	635.673	115	731.372	116	474.512	117	409.528
35	GH8N3EB01EFZQT_5		77	20759	3	1	2	1	15.2	15084	1	1	1	709.691	2126.05	3	2125.99	0.0611	0	27.91	0.3	K	NYSDEISELTDQLGEGGR	S			D:\Chandra\Nea Total iTRAQ\R2-combine\2.pkl (query 358)	115/114	1.057	116/114	0.828	117/114	0.87	114	96.1225	115	119.322	116	62.4143	117	59.0098	Quantitation summary for protein	115/114	0.99	2	1.048		116/114	0.936
36	GH8N3EB02FHJER_9		74	16215	5	4	2	1	7.9	7323	1	1	1	587.33	1172.65	2	1172.63	0.0185	0	22.62	1.3	K	GEVNVNELR	W			D:\Chandra\Nea Total iTRAQ\R2-combine\2.pkl (query 1104)	115/114	---	116/114	---	117/114	---	114		115		116		117
36	GH8N3EB02FHJER_9		74	16215	5	4	2	1	7.9	10117	1	1	1	482.603	1444.79	3	1444.82	-0.0358	1	39.16	0.032	K	KGEVNVNELR	W			D:\Chandra\Nea Total iTRAQ\R2-combine\7.pkl (query 865)	115/114	1.219	116/114	1.369	117/114	0.774	114	42.6468	115	61.0232	116	45.7761	117	23.2906
36	GH8N3EB02FHJER_9		74	16215	5	4	2	1	7.9	10118	1	1	1	482.607	1444.8	3	1444.82	-0.0247	1	40.19	0.026	K	KGEVNVNELR	W			D:\Chandra\Nea Total iTRAQ\R2-combine\1.pkl (query 537)	115/114	0.992	116/114	1.232	117/114	1.472	114	13.2934	115	15.4798	116	12.8451	117	13.8058
36	GH8N3EB02FHJER_9		74	16215	5	4	2	1	7.9	10119	1	1	1	723.41	1444.81	2	1444.82	-0.0183	1	50.93	0.0022	K	KGEVNVNELR	W			D:\Chandra\Nea Total iTRAQ\R2-combine\6.pkl (query 849)	115/114	1.166	116/114	0.661	117/114	0.7	114	1113.73	115	1524.61	116	577.524	117	549.725
36	GH8N3EB02FHJER_9		74	16215	5	4	2	1	7.9	10120	1	1	1	482.609	1444.81	3	1444.82	-0.0181	1	51.48	0.002	K	KGEVNVNELR	W			D:\Chandra\Nea Total iTRAQ\R2-combine\2.pkl (query 636)	115/114	0.648	116/114	0.857	117/114	0.503	114	35.059	115	26.6581	116	23.5588	117	12.4361	Quantitation summary for protein	115/114	1.151	4	1.304		116/114	0.698
37	GG7OGXE02EB79I_3		74	15485	2	2	1	1	7.9	7721	1	1	1	610.852	1219.69	2	1219.7	-0.0111	0	70.01	2.5e-05	-	LITGESGAGK	T			D:\Chandra\Nea Total iTRAQ\R2-combine\6.pkl (query 846)	115/114	0.622	116/114	0.935	117/114	0.996	114	2246.35	115	1641.34	116	1646.85	117	1577.6
37	GG7OGXE02EB79I_3		74	15485	2	2	1	1	7.9	7723	1	1	1	610.857	1219.7	2	1219.7	-0.0023	0	73.91	1e-05	-	LITGESGAGK	T			D:\Chandra\Nea Total iTRAQ\R2-combine\7.pkl (query 861)	115/114	0.634	116/114	0.942	117/114	1.335	114	407.732	115	303.463	116	300.992	117	383.908	Quantitation summary for protein	115/114	0.624	2	1.011	*	116/114	0.936
38	isotig07876_55-1392		74	52554	3	0	3	0	9.2	8173	1	1	1	637.868	1273.72	2	1273.69	0.0318	0	22.2	1.5	R	FPGQLNADLR	K			D:\Chandra\Nea Total iTRAQ\R2-combine\6.pkl (query 951)	115/114	---	116/114	---	117/114	---	114		115		116		117
38	isotig07876_55-1392		74	52554	3	0	3	0	9.2	14350	1	1	0	662.357	1984.05	3	1984.03	0.0182	0	20.01	2.4	K	NSSYFVEWIPNNVK	T			D:\Chandra\Nea Total iTRAQ\R2-combine\6.pkl (query 436)	115/114	0.991	116/114	1.019	117/114	1.075	114	75.3048	115	87.6051	116	60.1713	117	57.1151
38	isotig07876_55-1392		74	52554	3	0	3	0	9.2	15177	1	1	1	716.06	2145.16	3	2145.14	0.0189	0	31.66	0.16	K	MSATFIGNSTAIQELFK	R			D:\Chandra\Nea Total iTRAQ\R2-combine\6.pkl (query 504)	115/114	1.37	116/114	0.72	117/114	1.991	114	15.7468	115	25.3373	116	8.88648	117	22.114	Quantitation summary for protein	115/114	1.056	2	1.207		116/114	0.967
39	GG7OGXE02D5NOV_5		73	19395	4	4	1	1	6.4	8859	1	1	1	667.859	1333.7	2	1333.73	-0.0296	0	73.26	1.1e-05	R	LDEAEASALK	G			D:\Chandra\Nea Total iTRAQ\R2-combine\1.pkl (query 148)	115/114	0.97	116/114	0.803	117/114	0.765	114	3525.91	115	4017.87	116	2219.39	117	1901.6
39	GG7OGXE02D5NOV_5		73	19395	4	4	1	1	6.4	8860	1	1	1	667.862	1333.71	2	1333.73	-0.0236	0	73.37	1.1e-05	R	LDEAEASALK	G			D:\Chandra\Nea Total iTRAQ\R2-combine\2.pkl (query 184)	115/114	1.01	116/114	0.69	117/114	0.668	114	4591.46	115	5444.34	116	2483.34	117	2163.65
39	GG7OGXE02D5NOV_5		73	19395	4	4	1	1	6.4	8861	1	1	1	667.873	1333.73	2	1333.73	-0.001	0	61.37	0.00019	R	LDEAEASALK	G			D:\Chandra\Nea Total iTRAQ\R2-combine\1.pkl (query 584)	115/114	1.006	116/114	0.843	117/114	0.739	114	835.724	115	987.339	116	552.591	117	435.388
39	GG7OGXE02D5NOV_5		73	19395	4	4	1	1	6.4	8862	1	1	1	667.879	1333.74	2	1333.73	0.01	0	72.56	1.5e-05	R	LDEAEASALK	G			D:\Chandra\Nea Total iTRAQ\R2-combine\4.pkl (query 266)	115/114	0.987	116/114	0.739	117/114	0.783	114	2416.02	115	2798.83	116	1399	117	1334.06	Quantitation summary for protein	115/114	0.992	4	1.01		116/114	0.747
40	GG7OGXE02D8MXA_6		73	13532	11	1	2	1	24	16202	2	0	1	835.761	2504.26	3	2504.24	0.0227	0	25.46	0.6	K	EELQGALEEAETALEQEEAK	V			D:\Chandra\Nea Total iTRAQ\R2-combine\2.pkl (query 906)	115/114	---	116/114	---	117/114	---	114		115		116		117
40	GG7OGXE02D8MXA_6		73	13532	11	1	2	1	24	16203	2	0	1	835.764	2504.27	3	2504.24	0.0323	0	31.93	0.14	K	EELQGALEEAETALEQEEAK	V			D:\Chandra\Nea Total iTRAQ\R2-combine\1.pkl (query 373)	115/114	---	116/114	---	117/114	---	114		115		116		117
40	GG7OGXE02D8MXA_6		73	13532	11	1	2	1	24	16204	2	0	1	835.774	2504.3	3	2504.24	0.0623	0	39.35	0.026	K	EELQGALEEAETALEQEEAK	V			D:\Chandra\Nea Total iTRAQ\R2-combine\3.pkl (query 483)	115/114	0.941	116/114	1.337	117/114	0.972	114	33.3202	115	36.8035	116	34.9364	117	22.8398
40	GG7OGXE02D8MXA_6		73	13532	11	1	2	1	24	16205	2	0	1	835.775	2504.3	3	2504.24	0.0653	0	26.86	0.47	K	EELQGALEEAETALEQEEAK	V			D:\Chandra\Nea Total iTRAQ\R2-combine\3.pkl (query 1057)	115/114	---	116/114	---	117/114	---	114		115		116		117
40	GG7OGXE02D8MXA_6		73	13532	11	1	2	1	24	17040	2	0	1	820.663	3278.62	4	3278.64	-0.0215	1	20.76	1.5	R	LEMEKEELQGALEEAETALEQEEAK	V			D:\Chandra\Nea Total iTRAQ\R2-combine\1.pkl (query 1243)	115/114	---	116/114	---	117/114	---	114		115		116		117
40	GG7OGXE02D8MXA_6		73	13532	11	1	2	1	24	17042	2	0	1	820.673	3278.66	4	3278.64	0.0181	1	32.36	0.11	R	LEMEKEELQGALEEAETALEQEEAK	V			D:\Chandra\Nea Total iTRAQ\R2-combine\2.pkl (query 440)	115/114	---	116/114	---	117/114	---	114		115		116		117
40	GG7OGXE02D8MXA_6		73	13532	11	1	2	1	24	17046	2	0	1	820.688	3278.72	4	3278.64	0.0793	1	33.46	0.085	R	LEMEKEELQGALEEAETALEQEEAK	V			D:\Chandra\Nea Total iTRAQ\R2-combine\3.pkl (query 510)	115/114	---	116/114	---	117/114	---	114		115		116		117
40	GG7OGXE02D8MXA_6		73	13532	11	1	2	1	24	17048	2	0	1	820.692	3278.74	4	3278.64	0.0945	1	30.66	0.16	R	LEMEKEELQGALEEAETALEQEEAK	V			D:\Chandra\Nea Total iTRAQ\R2-combine\4.pkl (query 523)	115/114	---	116/114	---	117/114	---	114		115		116		117
40	GG7OGXE02D8MXA_6		73	13532	11	1	2	1	24	17065	2	0	1	824.667	3294.64	4	3294.64	-0.0004	1	25.78	0.46	R	LEMEKEELQGALEEAETALEQEEAK	V	Oxidation (M)	0.0010000000000000000000000.0	D:\Chandra\Nea Total iTRAQ\R2-combine\2.pkl (query 433)	115/114	---	116/114	---	117/114	---	114		115		116		117
40	GG7OGXE02D8MXA_6		73	13532	11	1	2	1	24	17066	2	0	1	824.667	3294.64	4	3294.64	0.0016	1	27.81	0.29	R	LEMEKEELQGALEEAETALEQEEAK	V	Oxidation (M)	0.0010000000000000000000000.0	D:\Chandra\Nea Total iTRAQ\R2-combine\1.pkl (query 832)	115/114	---	116/114	---	117/114	---	114		115		116		117
40	GG7OGXE02D8MXA_6		73	13532	11	1	2	1	24	17068	2	0	1	824.685	3294.71	4	3294.64	0.0736	1	28.78	0.24	R	LEMEKEELQGALEEAETALEQEEAK	V	Oxidation (M)	0.0010000000000000000000000.0	D:\Chandra\Nea Total iTRAQ\R2-combine\3.pkl (query 500)	115/114	---	116/114	---	117/114	---	114		115		116		117		Quantitation summary for protein	115/114	0.941	1	[1.000]		116/114	1.337
41	GH8N3EB01BZU74_3		71	6880	3	0	3	0	15.1	7561	2	1	1	602.861	1203.71	2	1203.73	-0.0238	0	21.03	2	-	SVLEIDIK	V			D:\Chandra\Nea Total iTRAQ\R2-combine\2.pkl (query 1226)	115/114	---	116/114	---	117/114	---	114		115		116		117
41	GH8N3EB01BZU74_3		71	6880	3	0	3	0	15.1	7815	1	1	1	616.885	1231.76	2	1231.73	0.0283	0	31.12	0.13	-	DVLEIDIK	V			D:\Chandra\Nea Total iTRAQ\R2-combine\3.pkl (query 967)	115/114	---	116/114	---	117/114	---	114		115		116		117
41	GH8N3EB01BZU74_3		71	6880	3	0	3	0	15.1	7816	2	1	1	616.893	1231.77	2	1230.74	1.0283	0	20.71	1.2	-	NVLEIDIK	V			D:\Chandra\Nea Total iTRAQ\R2-combine\4.pkl (query 1013)	115/114	---	116/114	---	117/114	---	114		115		116		117		Quantitation summary for protein	115/114	---	0	---		116/114	---
42	GF03LTE04JAJLA_8		71	20593	5	4	1	1	10.1	13910	1	1	1	640.003	1916.99	3	1917	-0.0169	0	68.35	3.5e-05	R	LDEAGGATQAQVDLNK	K			D:\Chandra\Nea Total iTRAQ\R2-combine\3.pkl (query 250)	115/114	1.156	116/114	1.2	117/114	1.227	114	369.963	115	502.283	116	348.209	117	320.241
42	GF03LTE04JAJLA_8		71	20593	5	4	1	1	10.1	13914	1	1	1	640.007	1917	3	1917	-0.0061	0	64.07	9.8e-05	R	LDEAGGATQAQVDLNK	K			D:\Chandra\Nea Total iTRAQ\R2-combine\1.pkl (query 150)	115/114	1.015	116/114	1.09	117/114	1.188	114	143.967	115	171.615	116	123.082	117	120.669
42	GF03LTE04JAJLA_8		71	20593	5	4	1	1	10.1	13915	1	1	1	640.007	1917	3	1917	-0.0055	0	70.78	2.1e-05	R	LDEAGGATQAQVDLNK	K			D:\Chandra\Nea Total iTRAQ\R2-combine\2.pkl (query 186)	115/114	1.142	116/114	0.864	117/114	0.976	114	225.971	115	303.113	116	153.127	117	155.603
42	GF03LTE04JAJLA_8		71	20593	5	4	1	1	10.1	13917	1	1	1	959.509	1917	2	1917	-0.0013	0	36.44	0.058	R	LDEAGGATQAQVDLNK	K			D:\Chandra\Nea Total iTRAQ\R2-combine\2.pkl (query 681)	115/114	0.944	116/114	1.5	117/114	1.176	114	251.13	115	278.449	116	295.334	117	208.254
42	GF03LTE04JAJLA_8		71	20593	5	4	1	1	10.1	13918	1	1	1	640.009	1917	3	1917	-0.0007	0	56.88	0.00052	R	LDEAGGATQAQVDLNK	K			D:\Chandra\Nea Total iTRAQ\R2-combine\4.pkl (query 883)	115/114	1.013	116/114	1.096	117/114	1.245	114	421.117	115	501.026	116	361.882	117	369.679	Quantitation summary for protein	115/114	1.059	5	1.042		116/114	1.158
43	GF03LTE04H68DG_5		68	14073	3	1	2	1	16.7	6405	1	1	1	541.336	1080.66	2	1080.64	0.0156	0	40.29	0.02	K	DIAAYIK	K			D:\Chandra\Nea Total iTRAQ\R2-combine\5.pkl (query 966)	115/114	1.452	116/114	1.35	117/114	1.099	114	540.217	115	921.32	116	571.652	117	418.647
43	GF03LTE04H68DG_5		68	14073	3	1	2	1	16.7	6406	1	1	1	541.338	1080.66	2	1080.64	0.02	0	24.87	0.62	K	DIAAYIK	K			D:\Chandra\Nea Total iTRAQ\R2-combine\6.pkl (query 1486)	115/114	1.445	116/114	0.935	117/114	0.819	114	1789.14	115	3036.39	116	1311.59	117	1033.76
43	GF03LTE04H68DG_5		68	14073	3	1	2	1	16.7	11300	1	1	1	524.275	1569.8	3	1569.8	0.0007	0	27.99	0.33	R	NFGSYVTHETK	H			D:\Chandra\Nea Total iTRAQ\R2-combine\9.pkl (query 272)	115/114	1.377	116/114	1.115	117/114	1.174	114	74.358	115	120.251	116	65.0266	117	61.5524	Quantitation summary for protein	115/114	1.445	3	1.023	*	116/114	1.034
44	GG7OGXE02DUM8N_3		66	9922	8	7	1	1	13.7	8816	1	1	1	666.377	1330.74	2	1330.77	-0.03	0	66.32	6e-05	K	VTPNGVTLDK	C			D:\Chandra\Nea Total iTRAQ\R2-combine\6.pkl (query 880)	115/114	0.898	116/114	0.819	117/114	0.81	114	6351.65	115	6694.26	116	4079.5	117	3629.76
44	GG7OGXE02DUM8N_3		66	9922	8	7	1	1	13.7	8819	1	1	1	666.385	1330.76	2	1330.77	-0.014	0	39.02	0.032	K	VTPNGVTLDK	C			D:\Chandra\Nea Total iTRAQ\R2-combine\1.pkl (query 977)	115/114	0.873	116/114	0.924	117/114	0.98	114	722.558	115	740.296	116	523.208	117	499.247
44	GG7OGXE02DUM8N_3		66	9922	8	7	1	1	13.7	8820	1	1	1	666.393	1330.77	2	1330.77	0.0006	0	65.94	6.2e-05	K	VTPNGVTLDK	C			D:\Chandra\Nea Total iTRAQ\R2-combine\7.pkl (query 899)	115/114	0.996	116/114	0.931	117/114	0.922	114	1541.08	115	1801.71	116	1125.21	117	1001.76
44	GG7OGXE02DUM8N_3		66	9922	8	7	1	1	13.7	8821	1	1	1	666.393	1330.77	2	1330.77	0.0006	0	66.02	6.1e-05	K	VTPNGVTLDK	C			D:\Chandra\Nea Total iTRAQ\R2-combine\5.pkl (query 266)	115/114	0.857	116/114	0.846	117/114	0.807	114	3924.03	115	3947.31	116	2603.6	117	2233.23
44	GG7OGXE02DUM8N_3		66	9922	8	7	1	1	13.7	8827	1	1	1	666.878	1331.74	2	1330.77	0.971	0	50.21	0.0025	K	VTPNGVTLDK	C			D:\Chandra\Nea Total iTRAQ\R2-combine\1.pkl (query 138)	115/114	0.794	116/114	0.823	117/114	0.758	114	2830.38	115	2638.07	116	1826.25	117	1512.43
44	GG7OGXE02DUM8N_3		66	9922	8	7	1	1	13.7	8828	1	1	1	666.879	1331.74	2	1330.77	0.9736	0	26.89	0.53	K	VTPNGVTLDK	C			D:\Chandra\Nea Total iTRAQ\R2-combine\4.pkl (query 869)	115/114	---	116/114	---	117/114	---	114		115		116		117
44	GG7OGXE02DUM8N_3		66	9922	8	7	1	1	13.7	8829	1	1	1	666.881	1331.75	2	1330.77	0.9768	0	49.55	0.0029	K	VTPNGVTLDK	C			D:\Chandra\Nea Total iTRAQ\R2-combine\3.pkl (query 1343)	115/114	0.809	116/114	0.726	117/114	0.728	114	20646.6	115	19617.1	116	11747.5	117	10601.8
44	GG7OGXE02DUM8N_3		66	9922	8	7	1	1	13.7	8830	1	1	1	666.886	1331.76	2	1330.77	0.9868	0	53.43	0.0012	K	VTPNGVTLDK	C			D:\Chandra\Nea Total iTRAQ\R2-combine\2.pkl (query 669)	115/114	0.85	116/114	0.753	117/114	0.802	114	1872.24	115	1869.31	116	1105.93	117	1058.68	Quantitation summary for protein	115/114	0.839	7	1.044	*	116/114	0.775
45	isotig22160_401-27		64	15328	2	2	1	1	18.5	16409	1	1	1	863.884	2588.63	3	2588.59	0.0429	0	64.18	3.8e-06	K	LLSGVTIAQGGVLPNIQAVLLPK	K			D:\Chandra\Nea Total iTRAQ\R2-combine\10.pkl (query 1253)	115/114	0.361	116/114	-0.037	117/114	-0.001	114	4.11618	115	1.7458	116	-0.119808	117	-0.001991
45	isotig22160_401-27		64	15328	2	2	1	1	18.5	16410	1	1	1	863.887	2588.64	3	2588.59	0.0507	0	58.72	1.1e-05	K	LLSGVTIAQGGVLPNIQAVLLPK	K			D:\Chandra\Nea Total iTRAQ\R2-combine\10.pkl (query 557)	115/114	---	116/114	---	117/114	---	114	0	115	0	116	0	117	0	Quantitation summary for protein	115/114	0.361	1	[1.000]		116/114	---
46	GH8N3EB02JDZSK_10		62	9322	1	1	1	1	15.1	9012	1	1	1	673.431	1344.85	2	1344.82	0.0248	0	61.56	7e-05	K	ILLLGAGESGK	S			D:\Chandra\Nea Total iTRAQ\R2-combine\6.pkl (query 1540)	115/114	0.875	116/114	1.346	117/114	1.311	114	778.948	115	800.545	116	821.913	117	720.509	Quantitation summary for protein	115/114	0.875	1	[1.000]		116/114	1.346
47	isotig13580_74-793		62	29215	1	1	1	1	4.6	9012	1	0	1	673.431	1344.85	2	1344.82	0.0248	0	61.56	7e-05	K	LLLLGAGESGK	S			D:\Chandra\Nea Total iTRAQ\R2-combine\6.pkl (query 1540)	115/114	0.875	116/114	1.346	117/114	1.311	114	778.948	115	800.545	116	821.913	117	720.509	Quantitation summary for protein	115/114	0.875	1	[1.000]		116/114	1.346
48	GGB57GC02DLEVO_4		61	12459	4	4	1	1	9.9	9875	1	1	1	711.361	1420.71	2	1420.74	-0.0358	0	61.41	0.00011	R	LTQENFELQR	S			D:\Chandra\Nea Total iTRAQ\R2-combine\4.pkl (query 905)	115/114	1.21	116/114	0.626	117/114	0.603	114	8724.38	115	12396.7	116	4283.49	117	3709.85
48	GGB57GC02DLEVO_4		61	12459	4	4	1	1	9.9	9877	1	1	1	711.377	1420.74	2	1420.74	-0.0036	0	56.24	0.00052	R	LTQENFELQR	S			D:\Chandra\Nea Total iTRAQ\R2-combine\1.pkl (query 179)	115/114	1.109	116/114	0.727	117/114	0.636	114	1457.66	115	1898.89	116	830.446	117	654.234
48	GGB57GC02DLEVO_4		61	12459	4	4	1	1	9.9	9878	1	1	1	711.385	1420.75	2	1420.74	0.0112	0	50.19	0.0023	R	LTQENFELQR	S			D:\Chandra\Nea Total iTRAQ\R2-combine\3.pkl (query 854)	115/114	1.155	116/114	0.732	117/114	0.656	114	2639.3	115	3578.17	116	1515.73	117	1220.45
48	GGB57GC02DLEVO_4		61	12459	4	4	1	1	9.9	9879	1	1	1	711.386	1420.76	2	1420.74	0.0152	0	56.16	0.00058	R	LTQENFELQR	S			D:\Chandra\Nea Total iTRAQ\R2-combine\2.pkl (query 1157)	115/114	1.13	116/114	0.705	117/114	0.635	114	2896.59	115	3845.14	116	1601.05	117	1297.17	Quantitation summary for protein	115/114	1.177	4	1.023	*	116/114	0.668
49	isotig00701_947-495		61	18415	3	2	1	1	6.7	8842	1	1	1	667.38	1332.74	2	1332.75	-0.0046	0	61.05	0.00022	R	NAESAIEALK	E			D:\Chandra\Nea Total iTRAQ\R2-combine\4.pkl (query 924)	115/114	0.914	116/114	1.311	117/114	1.306	114	1389.52	115	1491.34	116	1428.21	117	1280.21
49	isotig00701_947-495		61	18415	3	2	1	1	6.7	8844	1	1	1	667.391	1332.77	2	1332.75	0.0178	0	24.11	1.1	R	NAESAIEALK	E			D:\Chandra\Nea Total iTRAQ\R2-combine\3.pkl (query 1401)	115/114	0.789	116/114	1.458	117/114	1.633	114	1053.39	115	976.272	116	1203.97	117	1213.34
49	isotig00701_947-495		61	18415	3	2	1	1	6.7	8845	1	1	1	667.392	1332.77	2	1332.75	0.0202	0	39.78	0.029	R	NAESAIEALK	E			D:\Chandra\Nea Total iTRAQ\R2-combine\1.pkl (query 1040)	115/114	0.973	116/114	1.353	117/114	1.469	114	1059.93	115	1210.91	116	1124.05	117	1098.09	Quantitation summary for protein	115/114	0.894	3	1.064		116/114	1.368
50	GG7OGXE02DQVH5_2		61	15349	6	0	2	0	13	1371	1	0	0	437.751	873.488	2	873.504	-0.0163	0	28.26	0.23	R	LAEELR	S			D:\Chandra\Nea Total iTRAQ\R2-combine\1.pkl (query 959)	115/114	---	116/114	---	117/114	---	114		115		116		117
50	GG7OGXE02DQVH5_2		61	15349	6	0	2	0	13	1372	1	0	0	437.758	873.501	2	873.504	-0.0029	0	31.59	0.17	R	LAEELR	S			D:\Chandra\Nea Total iTRAQ\R2-combine\4.pkl (query 855)	115/114	---	116/114	---	117/114	---	114		115		116		117
50	GG7OGXE02DQVH5_2		61	15349	6	0	2	0	13	1373	1	0	0	437.758	873.501	2	873.504	-0.0027	0	26.13	0.61	R	LAEELR	S			D:\Chandra\Nea Total iTRAQ\R2-combine\2.pkl (query 1101)	115/114	---	116/114	---	117/114	---	114		115		116		117
50	GG7OGXE02DQVH5_2		61	15349	6	0	2	0	13	9189	1	1	1	681.849	1361.68	2	1361.68	0.0033	0	22.46	0.84	R	ELEVELDSER	A			D:\Chandra\Nea Total iTRAQ\R2-combine\3.pkl (query 297)	115/114	---	116/114	---	117/114	---	114		115		116		117
50	GG7OGXE02DQVH5_2		61	15349	6	0	2	0	13	9190	1	1	1	681.85	1361.68	2	1361.68	0.0049	0	29.33	0.17	R	ELEVELDSER	A			D:\Chandra\Nea Total iTRAQ\R2-combine\2.pkl (query 236)	115/114	---	116/114	---	117/114	---	114		115		116		117
50	GG7OGXE02DQVH5_2		61	15349	6	0	2	0	13	9191	1	1	1	681.856	1361.7	2	1361.68	0.0179	0	20.96	1.4	R	ELEVELDSER	A			D:\Chandra\Nea Total iTRAQ\R2-combine\1.pkl (query 203)	115/114	---	116/114	---	117/114	---	114		115		116		117		Quantitation summary for protein	115/114	---	0	---		116/114	---
51	GF03LTE04H7QYV_10		57	12612	1	1	1	1	10.7	10691	1	1	1	749.987	1497.96	2	1497.94	0.0225	0	56.63	9.5e-05	R	VLPSIVNEVLK	A			D:\Chandra\Nea Total iTRAQ\R2-combine\6.pkl (query 1084)	115/114	0.963	116/114	1.479	117/114	1.274	114	227.652	115	257.553	116	264.019	117	204.638	Quantitation summary for protein	115/114	0.963	1	[1.000]		116/114	1.479
52	GG7OGXE02C8BRK_3		55	15605	9	0	2	0	11.2	3898	1	1	1	487.823	973.632	2	973.642	-0.0093	0	30.19	0.086	R	VVDLIK	H			D:\Chandra\Nea Total iTRAQ\R2-combine\6.pkl (query 333)	115/114	---	116/114	---	117/114	---	114		115		116		117
52	GG7OGXE02C8BRK_3		55	15605	9	0	2	0	11.2	3900	1	1	1	487.826	973.638	2	973.642	-0.0035	0	31.99	0.055	R	VVDLIK	H			D:\Chandra\Nea Total iTRAQ\R2-combine\2.pkl (query 240)	115/114	---	116/114	---	117/114	---	114		115		116		117
52	GG7OGXE02C8BRK_3		55	15605	9	0	2	0	11.2	3901	1	1	1	487.827	973.638	2	973.642	-0.0031	0	26.81	0.18	R	VVDLIK	H			D:\Chandra\Nea Total iTRAQ\R2-combine\1.pkl (query 207)	115/114	---	116/114	---	117/114	---	114		115		116		117
52	GG7OGXE02C8BRK_3		55	15605	9	0	2	0	11.2	3903	1	1	1	487.828	973.642	2	973.642	0.0005	0	26.08	0.16	R	VVDLIK	H			D:\Chandra\Nea Total iTRAQ\R2-combine\5.pkl (query 329)	115/114	---	116/114	---	117/114	---	114		115		116		117
52	GG7OGXE02C8BRK_3		55	15605	9	0	2	0	11.2	3905	1	1	1	487.832	973.65	2	973.642	0.0087	0	27.38	0.14	R	VVDLIK	H			D:\Chandra\Nea Total iTRAQ\R2-combine\6.pkl (query 956)	115/114	---	116/114	---	117/114	---	114		115		116		117
52	GG7OGXE02C8BRK_3		55	15605	9	0	2	0	11.2	3906	1	1	1	487.834	973.654	2	973.642	0.0121	0	29.85	0.079	R	VVDLIK	H			D:\Chandra\Nea Total iTRAQ\R2-combine\3.pkl (query 1403)	115/114	---	116/114	---	117/114	---	114		115		116		117
52	GG7OGXE02C8BRK_3		55	15605	9	0	2	0	11.2	3908	1	1	1	487.842	973.669	2	973.642	0.0273	0	23.48	0.23	R	VVDLIK	H			D:\Chandra\Nea Total iTRAQ\R2-combine\5.pkl (query 1539)	115/114	---	116/114	---	117/114	---	114		115		116		117
52	GG7OGXE02C8BRK_3		55	15605	9	0	2	0	11.2	7098	1	1	1	572.342	1142.67	2	1142.69	-0.0216	0	24.97	0.7	K	VDPILNGK	L			D:\Chandra\Nea Total iTRAQ\R2-combine\6.pkl (query 913)	115/114	---	116/114	---	117/114	---	114		115		116		117
52	GG7OGXE02C8BRK_3		55	15605	9	0	2	0	11.2	7102	1	1	1	572.361	1142.71	2	1142.69	0.0176	0	22.11	1.1	K	VDPILNGK	L			D:\Chandra\Nea Total iTRAQ\R2-combine\5.pkl (query 944)	115/114	---	116/114	---	117/114	---	114		115		116		117		Quantitation summary for protein	115/114	---	0	---		116/114	---
53	GF03LTE04ICYEJ_4		55	14560	1	1	1	1	9.1	8589	1	1	1	657.411	1312.81	2	1312.8	0.0108	0	54.86	0.0005	R	GTGIVSAPVPK	K			D:\Chandra\Nea Total iTRAQ\R2-combine\10.pkl (query 970)	115/114	0.995	116/114	1.601	117/114	1.718	114	378.904	115	442.912	116	475.61	117	459.019	Quantitation summary for protein	115/114	0.995	1	[1.000]		116/114	1.601
54	isotig00636_99-857		54	32494	1	1	1	1	3.2	7506	1	1	1	598.381	1194.75	2	1194.72	0.0265	0	54.19	0.00058	R	NLLSVAYK	N			D:\Chandra\Nea Total iTRAQ\R2-combine\10.pkl (query 1653)	115/114	1.257	116/114	0.556	117/114	0.553	114	2315.6	115	3418.27	116	1009.45	117	903.272	Quantitation summary for protein	115/114	1.257	1	[1.000]		116/114	0.556
55	GF03LTE04IUALO_11		54	20131	2	2	1	1	12.4	16844	1	1	1	732.632	2926.5	4	2926.52	-0.018	1	48.95	0.0024	R	LQQFFNHHMFVLEQEEYKK	E			D:\Chandra\Nea Total iTRAQ\R2-combine\7.pkl (query 386)	115/114	3.125	116/114	0.67	117/114	0.624	114	217.201	115	797.042	116	114.131	117	95.5495
55	GF03LTE04IUALO_11		54	20131	2	2	1	1	12.4	16845	1	1	1	732.634	2926.51	4	2926.52	-0.008	1	53.64	0.00082	R	LQQFFNHHMFVLEQEEYKK	E			D:\Chandra\Nea Total iTRAQ\R2-combine\6.pkl (query 396)	115/114	2.666	116/114	0.713	117/114	0.746	114	563.162	115	1763.3	116	314.844	117	296.123	Quantitation summary for protein	115/114	2.794	2	1.09	*	116/114	0.701
56	isotig18835_582-178		52	16790	2	0	2	0	23.1	14350	1	0	0	662.357	1984.05	3	1984.03	0.0182	0	20.01	2.4	K	NSSYFVEWIPNNVK	T			D:\Chandra\Nea Total iTRAQ\R2-combine\6.pkl (query 436)	115/114	0.991	116/114	1.019	117/114	1.075	114	75.3048	115	87.6051	116	60.1713	117	57.1151
56	isotig18835_582-178		52	16790	2	0	2	0	23.1	15177	1	0	1	716.06	2145.16	3	2145.14	0.0189	0	31.66	0.16	K	MASTFIGNSTAIQELFK	R			D:\Chandra\Nea Total iTRAQ\R2-combine\6.pkl (query 504)	115/114	1.37	116/114	0.72	117/114	1.991	114	15.7468	115	25.3373	116	8.88648	117	22.114	Quantitation summary for protein	115/114	1.056	2	1.207		116/114	0.967
57	GGB57GC02EMA0B_12		51	17729	2	0	2	0	11.5	5933	1	1	1	527.328	1052.64	2	1052.63	0.0126	0	21.31	1.5	K	MQIFVK	T			D:\Chandra\Nea Total iTRAQ\R2-combine\10.pkl (query 1032)	115/114	---	116/114	---	117/114	---	114		115		116		117
57	GGB57GC02EMA0B_12		51	17729	2	0	2	0	11.5	9239	1	1	1	685.394	1368.77	2	1368.75	0.025	0	30	0.26	R	TLSDYNIQK	E			D:\Chandra\Nea Total iTRAQ\R2-combine\5.pkl (query 1478)	115/114	1.064	116/114	2.393	117/114	2.539	114	844.344	115	1055.07	116	1584.47	117	1512.02	Quantitation summary for protein	115/114	1.064	1	[1.000]		116/114	2.393
58	GG7OGXE02D2MLY_3		49	20100	4	3	1	1	9.4	14567	1	1	1	674.695	2021.06	3	2021.06	0.0038	0	35.95	0.064	R	QLEEAEEVVTITMNK	Y			D:\Chandra\Nea Total iTRAQ\R2-combine\1.pkl (query 300)	115/114	1.195	116/114	1.22	117/114	1.052	114	23.3412	115	32.7511	116	22.3258	117	17.3249
58	GG7OGXE02D2MLY_3		49	20100	4	3	1	1	9.4	14568	1	1	1	674.699	2021.07	3	2021.06	0.0149	0	37.42	0.046	R	QLEEAEEVVTITMNK	Y			D:\Chandra\Nea Total iTRAQ\R2-combine\2.pkl (query 337)	115/114	2.133	116/114	0.977	117/114	1.215	114	54.5286	115	136.581	116	41.78	117	46.7159
58	GG7OGXE02D2MLY_3		49	20100	4	3	1	1	9.4	14570	1	1	1	674.708	2021.1	3	2021.06	0.0428	0	36.27	0.058	R	QLEEAEEVVTITMNK	Y			D:\Chandra\Nea Total iTRAQ\R2-combine\3.pkl (query 1506)	115/114	1.153	116/114	0.823	117/114	0.839	114	130.838	115	177.12	116	84.4644	117	77.4471
58	GG7OGXE02D2MLY_3		49	20100	4	3	1	1	9.4	14574	1	1	1	674.713	2021.12	3	2021.06	0.059	0	49.43	0.0026	R	QLEEAEEVVTITMNK	Y			D:\Chandra\Nea Total iTRAQ\R2-combine\4.pkl (query 409)	115/114	1.044	116/114	0.816	117/114	0.685	114	201.718	115	247.329	116	129.08	117	97.4552	Quantitation summary for protein	115/114	1.232	4	1.204		116/114	0.863
59	isotig14100_903-1		47	37285	5	5	1	1	2.7	7389	1	1	1	591.316	1180.62	2	1180.64	-0.0183	0	46.78	0.0043	K	VGNEMVTK	G	Oxidation (M)	0.00001000.0	D:\Chandra\Nea Total iTRAQ\R2-combine\6.pkl (query 254)	115/114	1.122	116/114	0.884	117/114	0.885	114	26944.7	115	35513.5	116	18672.6	117	16824.4
59	isotig14100_903-1		47	37285	5	5	1	1	2.7	7390	1	1	1	591.331	1180.65	2	1180.64	0.0099	0	40.29	0.024	K	VGNEMVTK	G	Oxidation (M)	0.00001000.0	D:\Chandra\Nea Total iTRAQ\R2-combine\3.pkl (query 227)	115/114	0.835	116/114	0.832	117/114	0.884	114	8461.28	115	8292.76	116	5518.77	117	5273.04
59	isotig14100_903-1		47	37285	5	5	1	1	2.7	7392	1	1	1	591.336	1180.66	2	1180.64	0.0201	0	48.87	0.0035	K	VGNEMVTK	G	Oxidation (M)	0.00001000.0	D:\Chandra\Nea Total iTRAQ\R2-combine\7.pkl (query 251)	115/114	1.01	116/114	0.948	117/114	0.909	114	2808.93	115	3331.4	116	2087.62	117	1800.98
59	isotig14100_903-1		47	37285	5	5	1	1	2.7	7394	1	1	1	591.338	1180.66	2	1180.64	0.0247	0	48.54	0.0038	K	VGNEMVTK	G	Oxidation (M)	0.00001000.0	D:\Chandra\Nea Total iTRAQ\R2-combine\5.pkl (query 903)	115/114	0.933	116/114	0.893	117/114	0.889	114	13580.2	115	14879.8	116	9510.44	117	8513.63
59	isotig14100_903-1		47	37285	5	5	1	1	2.7	7395	1	1	1	591.338	1180.66	2	1180.64	0.0257	0	40.46	0.024	K	VGNEMVTK	G	Oxidation (M)	0.00001000.0	D:\Chandra\Nea Total iTRAQ\R2-combine\1.pkl (query 558)	115/114	1.029	116/114	0.953	117/114	0.942	114	2032.68	115	2455.6	116	1519.1	117	1350.6	Quantitation summary for protein	115/114	1.02	5	1.069		116/114	0.884
60	GH8N3EB01EK4CU_7		47	13844	5	0	2	0	7.9	6456	2	0	0	546.308	1090.6	2	1090.61	-0.0101	0	23.4	1.2	K	LGEELDK	L			D:\Chandra\Nea Total iTRAQ\R2-combine\4.pkl (query 251)	115/114	---	116/114	---	117/114	---	114		115		116		117
60	GH8N3EB01EK4CU_7		47	13844	5	0	2	0	7.9	6457	2	0	0	546.31	1090.61	2	1090.61	-0.0063	0	25.96	0.65	K	LGEELDK	L			D:\Chandra\Nea Total iTRAQ\R2-combine\1.pkl (query 974)	115/114	---	116/114	---	117/114	---	114		115		116		117
60	GH8N3EB01EK4CU_7		47	13844	5	0	2	0	7.9	6458	2	0	0	546.312	1090.61	2	1090.61	-0.0021	0	24.61	0.93	K	LGEELDK	L			D:\Chandra\Nea Total iTRAQ\R2-combine\3.pkl (query 1341)	115/114	---	116/114	---	117/114	---	114		115		116		117
60	GH8N3EB01EK4CU_7		47	13844	5	0	2	0	7.9	6459	2	0	0	546.313	1090.61	2	1090.61	0.0009	0	24.08	1	K	LGEELDK	L			D:\Chandra\Nea Total iTRAQ\R2-combine\2.pkl (query 667)	115/114	---	116/114	---	117/114	---	114		115		116		117
60	GH8N3EB01EK4CU_7		47	13844	5	0	2	0	7.9	7561	1	0	1	602.861	1203.71	2	1203.7	0.0126	1	21.12	1.9	K	LGEELDKL	-			D:\Chandra\Nea Total iTRAQ\R2-combine\2.pkl (query 1226)	115/114	---	116/114	---	117/114	---	114		115		116		117		Quantitation summary for protein	115/114	---	0	---		116/114	---
61	isotig04410_268-681		47	17577	5	5	1	1	6.5	7222	1	1	1	580.833	1159.65	2	1159.67	-0.016	0	46.92	0.0046	R	SQLEISAIR	Q			D:\Chandra\Nea Total iTRAQ\R2-combine\1.pkl (query 161)	115/114	1.397	116/114	0.765	117/114	0.6	114	4527.67	115	7429.1	116	2714.45	117	1915.66
61	isotig04410_268-681		47	17577	5	5	1	1	6.5	7223	1	1	1	580.839	1159.66	2	1159.67	-0.005	0	44.63	0.0081	R	SQLEISAIR	Q			D:\Chandra\Nea Total iTRAQ\R2-combine\2.pkl (query 196)	115/114	1.419	116/114	0.673	117/114	0.652	114	5616.03	115	9355.94	116	2964.89	117	2582.02
61	isotig04410_268-681		47	17577	5	5	1	1	6.5	7224	1	1	1	580.841	1159.67	2	1159.67	-0.0006	0	42.44	0.013	R	SQLEISAIR	Q			D:\Chandra\Nea Total iTRAQ\R2-combine\6.pkl (query 288)	115/114	1.496	116/114	0.716	117/114	0.668	114	25273.2	115	44399.9	116	14185	117	11910.5
61	isotig04410_268-681		47	17577	5	5	1	1	6.5	7225	1	1	1	580.842	1159.67	2	1159.67	0.0016	0	43.54	0.01	R	SQLEISAIR	Q			D:\Chandra\Nea Total iTRAQ\R2-combine\5.pkl (query 936)	115/114	1.473	116/114	0.744	117/114	0.654	114	8513.85	115	14721.4	116	4965.19	117	3924.57
61	isotig04410_268-681		47	17577	5	5	1	1	6.5	7226	1	1	1	580.848	1159.68	2	1159.67	0.0138	0	45.97	0.0055	R	SQLEISAIR	Q			D:\Chandra\Nea Total iTRAQ\R2-combine\3.pkl (query 835)	115/114	1.478	116/114	0.848	117/114	0.714	114	3973.97	115	6896.24	116	2643.14	117	2002.05	Quantitation summary for protein	115/114	1.472	5	1.017	*	116/114	0.731
62	isotig03537_536-96		46	19083	1	1	1	1	6.8	9377	1	1	1	691.956	1381.9	2	1381.92	-0.0169	0	46.35	0.0011	K	LLEPVLLLGK	E			D:\Chandra\Nea Total iTRAQ\R2-combine\6.pkl (query 497)	115/114	1.649	116/114	1.572	117/114	1.501	114	137.682	115	266.534	116	169.695	117	145.784	Quantitation summary for protein	115/114	1.649	1	[1.000]		116/114	1.572
63	GGB57GC02DK63F_3_Rev		46	6481	2	0	2	0	29.5	1841	1	1	1	452.306	902.598	2	902.604	-0.0062	0	22.75	0.54	R	IILEK	F			D:\Chandra\Nea Total iTRAQ\R2-combine\6.pkl (query 1459)	115/114	---	116/114	---	117/114	---	114		115		116		117
63	GGB57GC02DK63F_3_Rev		46	6481	2	0	2	0	29.5	9184	1	1	1	454.599	1360.77	3	1360.8	-0.0255	0	22.77	1.3	K	LNYLFYIK	G			D:\Chandra\Nea Total iTRAQ\R2-combine\8.pkl (query 398)	115/114	---	116/114	---	117/114	---	114		115		116		117		Quantitation summary for protein	115/114	---	0	---		116/114	---
64	isotig09026_1157-525		45	27235	2	1	1	1	3.8	7753	1	1	1	612.368	1222.72	2	1222.72	0.0048	0	45.16	0.0071	K	ALQFIESK	G			D:\Chandra\Nea Total iTRAQ\R2-combine\6.pkl (query 953)	115/114	0.982	116/114	1.542	117/114	1.665	114	4631.73	115	5342.9	116	5601.23	117	5438.37
64	isotig09026_1157-525		45	27235	2	1	1	1	3.8	7754	1	1	1	612.37	1222.73	2	1222.72	0.0094	0	35.52	0.064	K	ALQFIESK	G			D:\Chandra\Nea Total iTRAQ\R2-combine\7.pkl (query 1525)	115/114	0.889	116/114	1.318	117/114	1.171	114	794.943	115	830.122	116	821.387	117	656.572	Quantitation summary for protein	115/114	0.969	2	1.064		116/114	1.51
65	GF03LTE04IGGQP_4		45	19198	1	1	1	1	8.2	11582	1	1	1	537.281	1608.82	3	1608.84	-0.0182	0	44.64	0.0077	K	YGFTHLSSGDLLR	E			D:\Chandra\Nea Total iTRAQ\R2-combine\8.pkl (query 371)	115/114	2.322	116/114	0.752	117/114	0.656	114	49.1646	115	134.045	116	28.98	117	22.7383	Quantitation summary for protein	115/114	2.322	1	[1.000]		116/114	0.752
66	GG7OGXE02DTNOC_2		44	15022	2	0	2	0	18.5	7167	2	1	1	575.859	1149.7	2	1149.7	0.0023	0	20.12	2.1	R	LIFDNLK	K			D:\Chandra\Nea Total iTRAQ\R2-combine\6.pkl (query 1000)	115/114	---	116/114	---	117/114	---	114		115		116		117
66	GG7OGXE02DTNOC_2		44	15022	2	0	2	0	18.5	14771	1	0	0	684.407	2050.2	3	2050.15	0.0537	1	24.04	0.51	K	KADIGVAMGIAGSDVSK	Q			D:\Chandra\Nea Total iTRAQ\R2-combine\5.pkl (query 967)	115/114	---	116/114	---	117/114	---	114		115		116		117		Quantitation summary for protein	115/114	---	0	---		116/114	---
67	GH8N3EB02H5X8V_2_Rev		44	9250	3	0	2	0	10	5653	1	1	1	522.812	1043.61	2	1043.61	0.0004	0	21.09	1.7	K	QLLEELR	L			D:\Chandra\Nea Total iTRAQ\R2-combine\2.pkl (query 218)	115/114	---	116/114	---	117/114	---	114		115		116		117
67	GH8N3EB02H5X8V_2_Rev		44	9250	3	0	2	0	10	5656	1	1	1	522.821	1043.63	2	1043.61	0.0172	0	23.7	0.85	K	QLLEELR	L			D:\Chandra\Nea Total iTRAQ\R2-combine\4.pkl (query 296)	115/114	---	116/114	---	117/114	---	114		115		116		117
67	GH8N3EB02H5X8V_2_Rev		44	9250	3	0	2	0	10	8620	3	1	1	658.908	1315.8	2	1315.81	-0.005	1	20.31	1.6	R	KQLLEELR	L			D:\Chandra\Nea Total iTRAQ\R2-combine\7.pkl (query 1460)	115/114	---	116/114	---	117/114	---	114		115		116		117		Quantitation summary for protein	115/114	---	0	---		116/114	---
68	GH8N3EB02FH8LR_4		43	16847	3	2	1	1	7.9	9175	1	1	1	680.429	1358.84	2	1358.84	0.0052	0	43.09	0.0064	K	LLLIGDSGVGK	S			D:\Chandra\Nea Total iTRAQ\R2-combine\6.pkl (query 385)	115/114	0.864	116/114	1.603	117/114	1.525	114	255.971	115	259.575	116	321.617	117	275.348
68	GH8N3EB02FH8LR_4		43	16847	3	2	1	1	7.9	9176	1	1	1	680.434	1358.85	2	1358.84	0.0158	0	23.02	0.52	K	LLLIGDSGVGK	S			D:\Chandra\Nea Total iTRAQ\R2-combine\7.pkl (query 1570)	115/114	---	116/114	---	117/114	---	114		115		116		117
68	GH8N3EB02FH8LR_4		43	16847	3	2	1	1	7.9	9177	1	1	1	680.446	1358.88	2	1358.84	0.0394	0	34.66	0.021	K	LLLIGDSGVGK	S			D:\Chandra\Nea Total iTRAQ\R2-combine\5.pkl (query 379)	115/114	0.636	116/114	1.125	117/114	1.205	114	633.393	115	473.4	116	558.503	117	538.223	Quantitation summary for protein	115/114	0.702	2	1.174		116/114	1.262
69	isotig13466_61-675		43	25585	3	2	1	1	5.4	9175	1	0	1	680.429	1358.84	2	1358.84	0.0052	0	43.09	0.0064	K	LLIIGDSGVGK	S			D:\Chandra\Nea Total iTRAQ\R2-combine\6.pkl (query 385)	115/114	0.864	116/114	1.603	117/114	1.525	114	255.971	115	259.575	116	321.617	117	275.348
69	isotig13466_61-675		43	25585	3	2	1	1	5.4	9176	1	0	1	680.434	1358.85	2	1358.84	0.0158	0	23.02	0.52	K	LLIIGDSGVGK	S			D:\Chandra\Nea Total iTRAQ\R2-combine\7.pkl (query 1570)	115/114	---	116/114	---	117/114	---	114		115		116		117
69	isotig13466_61-675		43	25585	3	2	1	1	5.4	9177	1	0	1	680.446	1358.88	2	1358.84	0.0394	0	34.66	0.021	K	LLIIGDSGVGK	S			D:\Chandra\Nea Total iTRAQ\R2-combine\5.pkl (query 379)	115/114	0.636	116/114	1.125	117/114	1.205	114	633.393	115	473.4	116	558.503	117	538.223	Quantitation summary for protein	115/114	0.702	2	1.174		116/114	1.262
70	GG7OGXE02C6AMQ_9		42	20393	1	1	1	1	4.8	6704	1	1	1	552.85	1103.68	2	1103.68	0.0053	0	42.43	0.011	R	VTLELGGK	S			D:\Chandra\Nea Total iTRAQ\R2-combine\6.pkl (query 300)	115/114	0.894	116/114	1.69	117/114	1.82	114	1399.1	115	1468.99	116	1853.38	117	1795.76	Quantitation summary for protein	115/114	0.894	1	[1.000]		116/114	1.69
71	GH8N3EB02JKG24_8		42	14669	3	3	1	1	7.1	7563	1	1	1	602.868	1203.72	2	1203.75	-0.0322	1	42.26	0.013	R	TIINRTAK	R			D:\Chandra\Nea Total iTRAQ\R2-combine\3.pkl (query 275)	115/114	0.927	116/114	1.002	117/114	0.981	114	6162.06	115	6706.98	116	4842.71	117	4265.27
71	GH8N3EB02JKG24_8		42	14669	3	3	1	1	7.1	7568	1	1	1	602.875	1203.74	2	1203.75	-0.019	1	42.39	0.01	R	TIINRTAK	R			D:\Chandra\Nea Total iTRAQ\R2-combine\1.pkl (query 181)	115/114	0.981	116/114	1.069	117/114	1.019	114	4094.48	115	4715.44	116	3433.3	117	2942.52
71	GH8N3EB02JKG24_8		42	14669	3	3	1	1	7.1	7569	1	1	1	602.887	1203.76	2	1203.75	0.006	1	37.92	0.018	R	TIINRTAK	R			D:\Chandra\Nea Total iTRAQ\R2-combine\4.pkl (query 1489)	115/114	0.893	116/114	0.984	117/114	1.034	114	3122.38	115	3274.6	116	2409.82	117	2276.44	Quantitation summary for protein	115/114	0.936	3	1.029		116/114	1.019
72	GH8N3EB01B21LS_2		42	18137	2	1	1	1	4.9	7759	1	1	1	612.854	1223.69	2	1223.71	-0.0187	1	41.91	0.017	K	KYEVELR	E			D:\Chandra\Nea Total iTRAQ\R2-combine\7.pkl (query 1420)	115/114	1.025	116/114	1.051	117/114	0.992	114	1542.83	115	1856.4	116	1271.58	117	1079.06
72	GH8N3EB01B21LS_2		42	18137	2	1	1	1	4.9	7760	1	1	1	612.858	1223.7	2	1223.71	-0.0107	1	20.72	2.2	K	KYEVELR	E			D:\Chandra\Nea Total iTRAQ\R2-combine\6.pkl (query 1397)	115/114	---	116/114	---	117/114	---	114		115		116		117		Quantitation summary for protein	115/114	1.025	1	[1.000]		116/114	1.051
73	GGB57GC01BVDUD_1_Rev		40	6426	5	2	1	1	21.2	8786	1	1	1	665.351	1328.69	2	1328.72	-0.0299	0	40.15	0.02	-	NLQIEGDAGIR	S			D:\Chandra\Nea Total iTRAQ\R2-combine\3.pkl (query 313)	115/114	1.018	116/114	0.807	117/114	0.794	114	5658.81	115	6764.71	116	3581.16	117	3169.88
73	GGB57GC01BVDUD_1_Rev		40	6426	5	2	1	1	21.2	8789	1	1	1	665.365	1328.71	2	1328.72	-0.0023	0	35.6	0.068	-	NLQIEGDAGIR	S			D:\Chandra\Nea Total iTRAQ\R2-combine\2.pkl (query 252)	115/114	1.044	116/114	0.905	117/114	0.926	114	2731.74	115	3349.26	116	1937.59	117	1785
73	GGB57GC01BVDUD_1_Rev		40	6426	5	2	1	1	21.2	8791	1	1	1	665.371	1328.73	2	1328.72	0.0115	0	31.39	0.19	-	NLQIEGDAGIR	S			D:\Chandra\Nea Total iTRAQ\R2-combine\1.pkl (query 219)	115/114	1.072	116/114	0.952	117/114	0.982	114	1445.1	115	1819.34	116	1078.12	117	1000.69
73	GGB57GC01BVDUD_1_Rev		40	6426	5	2	1	1	21.2	8792	1	1	1	665.376	1328.74	2	1328.72	0.0205	0	38.27	0.038	-	NLQIEGDAGIR	S			D:\Chandra\Nea Total iTRAQ\R2-combine\4.pkl (query 1521)	115/114	1.18	116/114	0.605	117/114	0.655	114	43717.4	115	60574.1	116	20721.4	117	20186.3
73	GGB57GC01BVDUD_1_Rev		40	6426	5	2	1	1	21.2	8796	1	1	1	665.385	1328.76	2	1328.72	0.0389	0	26.36	0.59	-	NLQIEGDAGIR	S			D:\Chandra\Nea Total iTRAQ\R2-combine\4.pkl (query 1528)	115/114	0.984	116/114	1.124	117/114	1.147	114	1383.04	115	1597.29	116	1219.17	117	1118.92	Quantitation summary for protein	115/114	1.149	5	1.056		116/114	0.663
74	isotig09470_814-92		40	29606	1	1	1	1	2.9	7587	1	1	1	604.31	1206.61	2	1206.6	0.0032	0	40.1	0.014	R	EFSMMFK	H			D:\Chandra\Nea Total iTRAQ\R2-combine\6.pkl (query 1549)	115/114	1.228	116/114	1.592	117/114	1.372	114	678.536	115	978.178	116	846.763	117	656.474	Quantitation summary for protein	115/114	1.228	1	[1.000]		116/114	1.592
75	GH8N3EB01DL919_4		40	20697	11	5	1	1	4.3	7571	1	0	1	603.319	1204.62	2	1204.64	-0.0173	0	37.49	0.031	R	MLYSEFK	Q			D:\Chandra\Nea Total iTRAQ\R2-combine\6.pkl (query 331)	115/114	0.988	116/114	1.054	117/114	1.024	114	8248.83	115	9570.29	116	6815.05	117	5958.56
75	GH8N3EB01DL919_4		40	20697	11	5	1	1	4.3	7572	1	0	1	603.32	1204.62	2	1204.64	-0.0159	0	36.19	0.043	R	MLYSEFK	Q			D:\Chandra\Nea Total iTRAQ\R2-combine\3.pkl (query 869)	115/114	0.987	116/114	0.847	117/114	0.837	114	7608.58	115	8821.56	116	5050.82	117	4494.35
75	GH8N3EB01DL919_4		40	20697	11	5	1	1	4.3	7573	1	0	1	603.325	1204.64	2	1204.64	-0.0047	0	38.12	0.03	R	MLYSEFK	Q			D:\Chandra\Nea Total iTRAQ\R2-combine\7.pkl (query 960)	115/114	1.089	116/114	0.981	117/114	1.03	114	2271.42	115	2903.64	116	1746.41	117	1650.78
75	GH8N3EB01DL919_4		40	20697	11	5	1	1	4.3	7575	1	0	1	603.328	1204.64	2	1204.64	0.0019	0	35.89	0.055	R	MLYSEFK	Q			D:\Chandra\Nea Total iTRAQ\R2-combine\1.pkl (query 1035)	115/114	1.049	116/114	1.015	117/114	1.011	114	2831.76	115	3488.81	116	2252.48	117	2019.83
75	GH8N3EB01DL919_4		40	20697	11	5	1	1	4.3	7576	1	0	1	603.329	1204.64	2	1204.64	0.0023	0	34.56	0.074	R	MLYSEFK	Q			D:\Chandra\Nea Total iTRAQ\R2-combine\2.pkl (query 231)	115/114	1.035	116/114	0.957	117/114	1	114	7060.61	115	8581.18	116	5296.91	117	4980.03
75	GH8N3EB01DL919_4		40	20697	11	5	1	1	4.3	7577	1	0	1	603.34	1204.66	2	1204.64	0.0239	0	26.26	0.59	R	MLYSEFK	Q			D:\Chandra\Nea Total iTRAQ\R2-combine\5.pkl (query 972)	115/114	---	116/114	---	117/114	---	114		115		116		117
75	GH8N3EB01DL919_4		40	20697	11	5	1	1	4.3	7727	1	0	1	611.319	1220.62	2	1220.64	-0.0116	0	39.52	0.02	R	MLYSEFK	Q	Oxidation (M)	0.1000000.0	D:\Chandra\Nea Total iTRAQ\R2-combine\6.pkl (query 285)	115/114	0.873	116/114	0.861	117/114	0.932	114	6021.02	115	6170.37	116	4062.59	117	3959.16
75	GH8N3EB01DL919_4		40	20697	11	5	1	1	4.3	7728	1	0	1	611.32	1220.63	2	1220.64	-0.0092	0	33.34	0.084	R	MLYSEFK	Q	Oxidation (M)	0.1000000.0	D:\Chandra\Nea Total iTRAQ\R2-combine\1.pkl (query 590)	115/114	0.859	116/114	0.979	117/114	0.918	114	1378.18	115	1390.66	116	1058.34	117	892.64
75	GH8N3EB01DL919_4		40	20697	11	5	1	1	4.3	7729	1	0	1	611.329	1220.64	2	1220.64	0.0086	0	37.27	0.041	R	MLYSEFK	Q	Oxidation (M)	0.1000000.0	D:\Chandra\Nea Total iTRAQ\R2-combine\7.pkl (query 1473)	115/114	0.861	116/114	0.962	117/114	0.862	114	1149.04	115	1161.68	116	867.025	117	698.892
75	GH8N3EB01DL919_4		40	20697	11	5	1	1	4.3	7730	1	0	1	611.331	1220.65	2	1220.64	0.0118	0	31.57	0.15	R	MLYSEFK	Q	Oxidation (M)	0.1000000.0	D:\Chandra\Nea Total iTRAQ\R2-combine\2.pkl (query 1136)	115/114	0.856	116/114	0.924	117/114	0.951	114	2258.63	115	2270.48	116	1636.27	117	1515.43
75	GH8N3EB01DL919_4		40	20697	11	5	1	1	4.3	7731	1	0	1	611.339	1220.66	2	1220.64	0.028	0	34.92	0.078	R	MLYSEFK	Q	Oxidation (M)	0.1000000.0	D:\Chandra\Nea Total iTRAQ\R2-combine\5.pkl (query 1494)	115/114	0.81	116/114	1.034	117/114	1.072	114	2719.12	115	2586.95	116	2203.86	117	2055.57	Quantitation summary for protein	115/114	0.962	10	1.04	*	116/114	0.951
76	GF03LTE04JA7OU_7		39	16771	1	1	1	1	6	7839	1	1	1	620.373	1238.73	2	1238.71	0.0251	0	38.62	0.029	R	FPLFGGWK	T			D:\Chandra\Nea Total iTRAQ\R2-combine\10.pkl (query 471)	115/114	0.952	116/114	1.565	117/114	1.532	114	202.85	115	226.835	116	248.887	117	219.193	Quantitation summary for protein	115/114	0.952	1	[1.000]		116/114	1.565
77	GH8N3EB02H58KC_3_Rev		38	15899	4	2	1	1	5.8	6456	1	0	1	546.308	1090.6	2	1090.61	-0.0101	0	37.05	0.051	K	IADEIDK	K			D:\Chandra\Nea Total iTRAQ\R2-combine\4.pkl (query 251)	115/114	0.846	116/114	1.228	117/114	1.394	114	6893.03	115	6845.15	116	6635.59	117	6778.2
77	GH8N3EB02H58KC_3_Rev		38	15899	4	2	1	1	5.8	6457	1	0	1	546.31	1090.61	2	1090.61	-0.0063	0	37.97	0.041	K	IADEIDK	K			D:\Chandra\Nea Total iTRAQ\R2-combine\1.pkl (query 974)	115/114	0.783	116/114	1.324	117/114	1.302	114	3692.62	115	3393.68	116	3833.21	117	3390.91
77	GH8N3EB02H58KC_3_Rev		38	15899	4	2	1	1	5.8	6458	1	0	1	546.312	1090.61	2	1090.61	-0.0021	0	36.26	0.063	K	IADEIDK	K			D:\Chandra\Nea Total iTRAQ\R2-combine\3.pkl (query 1341)	115/114	---	116/114	---	117/114	---	114		115		116		117
77	GH8N3EB02H58KC_3_Rev		38	15899	4	2	1	1	5.8	6459	1	0	1	546.313	1090.61	2	1090.61	0.0009	0	35.74	0.071	K	IADEIDK	K			D:\Chandra\Nea Total iTRAQ\R2-combine\2.pkl (query 667)	115/114	---	116/114	---	117/114	---	114		115		116		117		Quantitation summary for protein	115/114	0.824	2	1.041		116/114	1.261
78	isotig03610_40-156		37	5103	5	4	1	1	15.8	5161	1	1	1	510.844	1019.67	2	1019.7	-0.0248	0	31.89	0.057	M	FILVLK	H			D:\Chandra\Nea Total iTRAQ\R2-combine\10.pkl (query 432)	115/114	---	116/114	---	117/114	---	114		115		116		117
78	isotig03610_40-156		37	5103	5	4	1	1	15.8	5184	1	1	1	510.856	1019.7	2	1019.7	-0.0006	0	34.62	0.031	M	FILVLK	H			D:\Chandra\Nea Total iTRAQ\R2-combine\2.pkl (query 317)	115/114	0.15	116/114	110.918	117/114	117.482	114	54.3796	115	9.55956	116	4729.06	117	4506.05
78	isotig03610_40-156		37	5103	5	4	1	1	15.8	5186	1	1	1	510.857	1019.7	2	1019.7	0.001	0	34.84	0.029	M	FILVLK	H			D:\Chandra\Nea Total iTRAQ\R2-combine\1.pkl (query 717)	115/114	0.176	116/114	79.025	117/114	83.305	114	43.2574	115	8.9222	116	2680.17	117	2541.68
78	isotig03610_40-156		37	5103	5	4	1	1	15.8	5187	1	1	1	510.86	1019.71	2	1019.7	0.0066	0	33.66	0.03	M	FILVLK	H			D:\Chandra\Nea Total iTRAQ\R2-combine\10.pkl (query 437)	115/114	0.784	116/114	29.217	117/114	30.025	114	70.502	115	64.8866	116	1615.02	117	1493.07
78	isotig03610_40-156		37	5103	5	4	1	1	15.8	5188	1	1	1	510.867	1019.72	2	1019.7	0.02	0	37.46	0.011	M	FILVLK	H			D:\Chandra\Nea Total iTRAQ\R2-combine\3.pkl (query 952)	115/114	0.399	116/114	49.693	117/114	52.074	114	91.4234	115	42.8008	116	3561.94	117	3357.88	Quantitation summary for protein	115/114	0.414	4	1.504	*	116/114	61.847
79	isotig09498_749-432_Rev		37	14247	5	4	1	1	5.7	5161	1	0	1	510.844	1019.67	2	1019.7	-0.0248	0	31.89	0.057	K	FLLVIK	Y			D:\Chandra\Nea Total iTRAQ\R2-combine\10.pkl (query 432)	115/114	---	116/114	---	117/114	---	114		115		116		117
79	isotig09498_749-432_Rev		37	14247	5	4	1	1	5.7	5184	1	0	1	510.856	1019.7	2	1019.7	-0.0006	0	34.62	0.031	K	FLLVIK	Y			D:\Chandra\Nea Total iTRAQ\R2-combine\2.pkl (query 317)	115/114	0.15	116/114	110.918	117/114	117.482	114	54.3796	115	9.55956	116	4729.06	117	4506.05
79	isotig09498_749-432_Rev		37	14247	5	4	1	1	5.7	5186	1	0	1	510.857	1019.7	2	1019.7	0.001	0	34.84	0.029	K	FLLVIK	Y			D:\Chandra\Nea Total iTRAQ\R2-combine\1.pkl (query 717)	115/114	0.176	116/114	79.025	117/114	83.305	114	43.2574	115	8.9222	116	2680.17	117	2541.68
79	isotig09498_749-432_Rev		37	14247	5	4	1	1	5.7	5187	1	0	1	510.86	1019.71	2	1019.7	0.0066	0	33.66	0.03	K	FLLVIK	Y			D:\Chandra\Nea Total iTRAQ\R2-combine\10.pkl (query 437)	115/114	0.784	116/114	29.217	117/114	30.025	114	70.502	115	64.8866	116	1615.02	117	1493.07
79	isotig09498_749-432_Rev		37	14247	5	4	1	1	5.7	5188	1	0	1	510.867	1019.72	2	1019.7	0.02	0	37.46	0.011	K	FLLVIK	Y			D:\Chandra\Nea Total iTRAQ\R2-combine\3.pkl (query 952)	115/114	0.399	116/114	49.693	117/114	52.074	114	91.4234	115	42.8008	116	3561.94	117	3357.88	Quantitation summary for protein	115/114	0.414	4	1.504	*	116/114	61.847
80	GG7OGXE02DWYTY_5		37	13183	1	1	1	1	5.5	2414	1	1	1	465.819	929.623	2	929.615	0.0077	0	37.09	0.007	K	LTIPAK	I			D:\Chandra\Nea Total iTRAQ\R2-combine\10.pkl (query 1595)	115/114	0.859	116/114	11.968	117/114	10.879	114	1101.39	115	1111.58	116	10334.8	117	8450.98	Quantitation summary for protein	115/114	0.859	1	[1.000]		116/114	11.968
81	GF03LTE04I6IL9_7_Rev		37	8545	5	5	1	1	9.5	4368	1	1	1	493.857	985.7	2	985.714	-0.0145	0	28.73	0.012	K	IVLLLK	S			D:\Chandra\Nea Total iTRAQ\R2-combine\1.pkl (query 1110)	115/114	0.5	116/114	21.828	117/114	22.047	114	40.714	115	23.8879	116	696.768	117	633.119
81	GF03LTE04I6IL9_7_Rev		37	8545	5	5	1	1	9.5	4369	1	1	1	493.864	985.714	2	985.714	-0.0005	0	29.24	0.0046	K	IVLLLK	S			D:\Chandra\Nea Total iTRAQ\R2-combine\10.pkl (query 413)	115/114	0.016	116/114	82.275	117/114	72.198	114	119.395	115	2.25789	116	7701.82	117	6079.93
81	GF03LTE04I6IL9_7_Rev		37	8545	5	5	1	1	9.5	4370	1	1	1	493.866	985.718	2	985.714	0.0033	0	36.9	0.00071	K	IVLLLK	S			D:\Chandra\Nea Total iTRAQ\R2-combine\2.pkl (query 799)	115/114	0.407	116/114	20.02	117/114	19.243	114	44.8848	115	21.4262	116	704.541	117	609.202
81	GF03LTE04I6IL9_7_Rev		37	8545	5	5	1	1	9.5	4371	1	1	1	493.873	985.731	2	985.714	0.0171	0	29.86	0.0036	K	IVLLLK	S			D:\Chandra\Nea Total iTRAQ\R2-combine\3.pkl (query 1465)	115/114	0.855	116/114	11.346	117/114	10.097	114	112.95	115	113.377	116	1004.75	117	804.415
81	GF03LTE04I6IL9_7_Rev		37	8545	5	5	1	1	9.5	4372	1	1	1	493.873	985.732	2	985.714	0.0173	0	21.08	0.027	K	IVLLLK	S			D:\Chandra\Nea Total iTRAQ\R2-combine\10.pkl (query 420)	115/114	0.668	116/114	4.841	117/114	4.496	114	289.894	115	227.231	116	1100.3	117	919.296	Quantitation summary for protein	115/114	0.544	5	[3.021]		116/114	23.519
82	GF03LTE04IMKB3_3		37	5927	5	5	1	1	14	4368	1	0	1	493.857	985.7	2	985.714	-0.0145	0	28.73	0.012	R	LVLIIK	N			D:\Chandra\Nea Total iTRAQ\R2-combine\1.pkl (query 1110)	115/114	0.5	116/114	21.828	117/114	22.047	114	40.714	115	23.8879	116	696.768	117	633.119
82	GF03LTE04IMKB3_3		37	5927	5	5	1	1	14	4369	1	0	1	493.864	985.714	2	985.714	-0.0005	0	29.24	0.0046	R	LVLIIK	N			D:\Chandra\Nea Total iTRAQ\R2-combine\10.pkl (query 413)	115/114	0.016	116/114	82.275	117/114	72.198	114	119.395	115	2.25789	116	7701.82	117	6079.93
82	GF03LTE04IMKB3_3		37	5927	5	5	1	1	14	4370	1	0	1	493.866	985.718	2	985.714	0.0033	0	36.9	0.00071	R	LVLIIK	N			D:\Chandra\Nea Total iTRAQ\R2-combine\2.pkl (query 799)	115/114	0.407	116/114	20.02	117/114	19.243	114	44.8848	115	21.4262	116	704.541	117	609.202
82	GF03LTE04IMKB3_3		37	5927	5	5	1	1	14	4371	1	0	1	493.873	985.731	2	985.714	0.0171	0	29.86	0.0036	R	LVLIIK	N			D:\Chandra\Nea Total iTRAQ\R2-combine\3.pkl (query 1465)	115/114	0.855	116/114	11.346	117/114	10.097	114	112.95	115	113.377	116	1004.75	117	804.415
82	GF03LTE04IMKB3_3		37	5927	5	5	1	1	14	4372	1	0	1	493.873	985.732	2	985.714	0.0173	0	21.08	0.027	R	LVLIIK	N			D:\Chandra\Nea Total iTRAQ\R2-combine\10.pkl (query 420)	115/114	0.668	116/114	4.841	117/114	4.496	114	289.894	115	227.231	116	1100.3	117	919.296	Quantitation summary for protein	115/114	0.544	5	[3.021]		116/114	23.519
83	GF03LTE04J3MGE_4		37	8054	5	5	1	1	10.9	4368	1	0	1	493.857	985.7	2	985.714	-0.0145	0	28.73	0.012	K	LVLLIK	M			D:\Chandra\Nea Total iTRAQ\R2-combine\1.pkl (query 1110)	115/114	0.5	116/114	21.828	117/114	22.047	114	40.714	115	23.8879	116	696.768	117	633.119
83	GF03LTE04J3MGE_4		37	8054	5	5	1	1	10.9	4369	1	0	1	493.864	985.714	2	985.714	-0.0005	0	29.24	0.0046	K	LVLLIK	M			D:\Chandra\Nea Total iTRAQ\R2-combine\10.pkl (query 413)	115/114	0.016	116/114	82.275	117/114	72.198	114	119.395	115	2.25789	116	7701.82	117	6079.93
83	GF03LTE04J3MGE_4		37	8054	5	5	1	1	10.9	4370	1	0	1	493.866	985.718	2	985.714	0.0033	0	36.9	0.00071	K	LVLLIK	M			D:\Chandra\Nea Total iTRAQ\R2-combine\2.pkl (query 799)	115/114	0.407	116/114	20.02	117/114	19.243	114	44.8848	115	21.4262	116	704.541	117	609.202
83	GF03LTE04J3MGE_4		37	8054	5	5	1	1	10.9	4371	1	0	1	493.873	985.731	2	985.714	0.0171	0	29.86	0.0036	K	LVLLIK	M			D:\Chandra\Nea Total iTRAQ\R2-combine\3.pkl (query 1465)	115/114	0.855	116/114	11.346	117/114	10.097	114	112.95	115	113.377	116	1004.75	117	804.415
83	GF03LTE04J3MGE_4		37	8054	5	5	1	1	10.9	4372	1	0	1	493.873	985.732	2	985.714	0.0173	0	21.08	0.027	K	LVLLIK	M			D:\Chandra\Nea Total iTRAQ\R2-combine\10.pkl (query 420)	115/114	0.668	116/114	4.841	117/114	4.496	114	289.894	115	227.231	116	1100.3	117	919.296	Quantitation summary for protein	115/114	0.544	5	[3.021]		116/114	23.519
84	GG7OGXE02C3JLH_1_Rev		37	4611	5	5	1	1	17.1	4368	1	0	1	493.857	985.7	2	985.714	-0.0145	0	28.73	0.012	R	IVIIIK	C			D:\Chandra\Nea Total iTRAQ\R2-combine\1.pkl (query 1110)	115/114	0.5	116/114	21.828	117/114	22.047	114	40.714	115	23.8879	116	696.768	117	633.119
84	GG7OGXE02C3JLH_1_Rev		37	4611	5	5	1	1	17.1	4369	1	0	1	493.864	985.714	2	985.714	-0.0005	0	29.24	0.0046	R	IVIIIK	C			D:\Chandra\Nea Total iTRAQ\R2-combine\10.pkl (query 413)	115/114	0.016	116/114	82.275	117/114	72.198	114	119.395	115	2.25789	116	7701.82	117	6079.93
84	GG7OGXE02C3JLH_1_Rev		37	4611	5	5	1	1	17.1	4370	1	0	1	493.866	985.718	2	985.714	0.0033	0	36.9	0.00071	R	IVIIIK	C			D:\Chandra\Nea Total iTRAQ\R2-combine\2.pkl (query 799)	115/114	0.407	116/114	20.02	117/114	19.243	114	44.8848	115	21.4262	116	704.541	117	609.202
84	GG7OGXE02C3JLH_1_Rev		37	4611	5	5	1	1	17.1	4371	1	0	1	493.873	985.731	2	985.714	0.0171	0	29.86	0.0036	R	IVIIIK	C			D:\Chandra\Nea Total iTRAQ\R2-combine\3.pkl (query 1465)	115/114	0.855	116/114	11.346	117/114	10.097	114	112.95	115	113.377	116	1004.75	117	804.415
84	GG7OGXE02C3JLH_1_Rev		37	4611	5	5	1	1	17.1	4372	1	0	1	493.873	985.732	2	985.714	0.0173	0	21.08	0.027	R	IVIIIK	C			D:\Chandra\Nea Total iTRAQ\R2-combine\10.pkl (query 420)	115/114	0.668	116/114	4.841	117/114	4.496	114	289.894	115	227.231	116	1100.3	117	919.296	Quantitation summary for protein	115/114	0.544	5	[3.021]		116/114	23.519
85	GG7OGXE02DDNQ6_3_Rev		37	10109	5	5	1	1	7.5	4368	1	0	1	493.857	985.7	2	985.714	-0.0145	0	28.73	0.012	K	IVILIK	-			D:\Chandra\Nea Total iTRAQ\R2-combine\1.pkl (query 1110)	115/114	0.5	116/114	21.828	117/114	22.047	114	40.714	115	23.8879	116	696.768	117	633.119
85	GG7OGXE02DDNQ6_3_Rev		37	10109	5	5	1	1	7.5	4369	1	0	1	493.864	985.714	2	985.714	-0.0005	0	29.24	0.0046	K	IVILIK	-			D:\Chandra\Nea Total iTRAQ\R2-combine\10.pkl (query 413)	115/114	0.016	116/114	82.275	117/114	72.198	114	119.395	115	2.25789	116	7701.82	117	6079.93
85	GG7OGXE02DDNQ6_3_Rev		37	10109	5	5	1	1	7.5	4370	1	0	1	493.866	985.718	2	985.714	0.0033	0	36.9	0.00071	K	IVILIK	-			D:\Chandra\Nea Total iTRAQ\R2-combine\2.pkl (query 799)	115/114	0.407	116/114	20.02	117/114	19.243	114	44.8848	115	21.4262	116	704.541	117	609.202
85	GG7OGXE02DDNQ6_3_Rev		37	10109	5	5	1	1	7.5	4371	1	0	1	493.873	985.731	2	985.714	0.0171	0	29.86	0.0036	K	IVILIK	-			D:\Chandra\Nea Total iTRAQ\R2-combine\3.pkl (query 1465)	115/114	0.855	116/114	11.346	117/114	10.097	114	112.95	115	113.377	116	1004.75	117	804.415
85	GG7OGXE02DDNQ6_3_Rev		37	10109	5	5	1	1	7.5	4372	1	0	1	493.873	985.732	2	985.714	0.0173	0	21.08	0.027	K	IVILIK	-			D:\Chandra\Nea Total iTRAQ\R2-combine\10.pkl (query 420)	115/114	0.668	116/114	4.841	117/114	4.496	114	289.894	115	227.231	116	1100.3	117	919.296	Quantitation summary for protein	115/114	0.544	5	[3.021]		116/114	23.519
86	GG7OGXE02DZR44_3_Rev		37	9707	5	5	1	1	8.2	4368	1	0	1	493.857	985.7	2	985.714	-0.0145	0	28.73	0.012	K	LVIIIK	E			D:\Chandra\Nea Total iTRAQ\R2-combine\1.pkl (query 1110)	115/114	0.5	116/114	21.828	117/114	22.047	114	40.714	115	23.8879	116	696.768	117	633.119
86	GG7OGXE02DZR44_3_Rev		37	9707	5	5	1	1	8.2	4369	1	0	1	493.864	985.714	2	985.714	-0.0005	0	29.24	0.0046	K	LVIIIK	E			D:\Chandra\Nea Total iTRAQ\R2-combine\10.pkl (query 413)	115/114	0.016	116/114	82.275	117/114	72.198	114	119.395	115	2.25789	116	7701.82	117	6079.93
86	GG7OGXE02DZR44_3_Rev		37	9707	5	5	1	1	8.2	4370	1	0	1	493.866	985.718	2	985.714	0.0033	0	36.9	0.00071	K	LVIIIK	E			D:\Chandra\Nea Total iTRAQ\R2-combine\2.pkl (query 799)	115/114	0.407	116/114	20.02	117/114	19.243	114	44.8848	115	21.4262	116	704.541	117	609.202
86	GG7OGXE02DZR44_3_Rev		37	9707	5	5	1	1	8.2	4371	1	0	1	493.873	985.731	2	985.714	0.0171	0	29.86	0.0036	K	LVIIIK	E			D:\Chandra\Nea Total iTRAQ\R2-combine\3.pkl (query 1465)	115/114	0.855	116/114	11.346	117/114	10.097	114	112.95	115	113.377	116	1004.75	117	804.415
86	GG7OGXE02DZR44_3_Rev		37	9707	5	5	1	1	8.2	4372	1	0	1	493.873	985.732	2	985.714	0.0173	0	21.08	0.027	K	LVIIIK	E			D:\Chandra\Nea Total iTRAQ\R2-combine\10.pkl (query 420)	115/114	0.668	116/114	4.841	117/114	4.496	114	289.894	115	227.231	116	1100.3	117	919.296	Quantitation summary for protein	115/114	0.544	5	[3.021]		116/114	23.519
87	GH8N3EB01C29KF_1		37	8314	5	5	1	1	9.8	4368	1	0	1	493.857	985.7	2	985.714	-0.0145	0	28.73	0.012	R	LVLLLK	K			D:\Chandra\Nea Total iTRAQ\R2-combine\1.pkl (query 1110)	115/114	0.5	116/114	21.828	117/114	22.047	114	40.714	115	23.8879	116	696.768	117	633.119
87	GH8N3EB01C29KF_1		37	8314	5	5	1	1	9.8	4369	1	0	1	493.864	985.714	2	985.714	-0.0005	0	29.24	0.0046	R	LVLLLK	K			D:\Chandra\Nea Total iTRAQ\R2-combine\10.pkl (query 413)	115/114	0.016	116/114	82.275	117/114	72.198	114	119.395	115	2.25789	116	7701.82	117	6079.93
87	GH8N3EB01C29KF_1		37	8314	5	5	1	1	9.8	4370	1	0	1	493.866	985.718	2	985.714	0.0033	0	36.9	0.00071	R	LVLLLK	K			D:\Chandra\Nea Total iTRAQ\R2-combine\2.pkl (query 799)	115/114	0.407	116/114	20.02	117/114	19.243	114	44.8848	115	21.4262	116	704.541	117	609.202
87	GH8N3EB01C29KF_1		37	8314	5	5	1	1	9.8	4371	1	0	1	493.873	985.731	2	985.714	0.0171	0	29.86	0.0036	R	LVLLLK	K			D:\Chandra\Nea Total iTRAQ\R2-combine\3.pkl (query 1465)	115/114	0.855	116/114	11.346	117/114	10.097	114	112.95	115	113.377	116	1004.75	117	804.415
87	GH8N3EB01C29KF_1		37	8314	5	5	1	1	9.8	4372	1	0	1	493.873	985.732	2	985.714	0.0173	0	21.08	0.027	R	LVLLLK	K			D:\Chandra\Nea Total iTRAQ\R2-combine\10.pkl (query 420)	115/114	0.668	116/114	4.841	117/114	4.496	114	289.894	115	227.231	116	1100.3	117	919.296	Quantitation summary for protein	115/114	0.544	5	[3.021]		116/114	23.519
88	GGB57GC02DQBIH_1		37	4864	5	5	1	1	16.7	4368	1	0	1	493.857	985.7	2	985.714	-0.0145	0	28.73	0.012	-	IVLLIK	A			D:\Chandra\Nea Total iTRAQ\R2-combine\1.pkl (query 1110)	115/114	0.5	116/114	21.828	117/114	22.047	114	40.714	115	23.8879	116	696.768	117	633.119
88	GGB57GC02DQBIH_1		37	4864	5	5	1	1	16.7	4369	1	0	1	493.864	985.714	2	985.714	-0.0005	0	29.24	0.0046	-	IVLLIK	A			D:\Chandra\Nea Total iTRAQ\R2-combine\10.pkl (query 413)	115/114	0.016	116/114	82.275	117/114	72.198	114	119.395	115	2.25789	116	7701.82	117	6079.93
88	GGB57GC02DQBIH_1		37	4864	5	5	1	1	16.7	4370	1	0	1	493.866	985.718	2	985.714	0.0033	0	36.9	0.00071	-	IVLLIK	A			D:\Chandra\Nea Total iTRAQ\R2-combine\2.pkl (query 799)	115/114	0.407	116/114	20.02	117/114	19.243	114	44.8848	115	21.4262	116	704.541	117	609.202
88	GGB57GC02DQBIH_1		37	4864	5	5	1	1	16.7	4371	1	0	1	493.873	985.731	2	985.714	0.0171	0	29.86	0.0036	-	IVLLIK	A			D:\Chandra\Nea Total iTRAQ\R2-combine\3.pkl (query 1465)	115/114	0.855	116/114	11.346	117/114	10.097	114	112.95	115	113.377	116	1004.75	117	804.415
88	GGB57GC02DQBIH_1		37	4864	5	5	1	1	16.7	4372	1	0	1	493.873	985.732	2	985.714	0.0173	0	21.08	0.027	-	IVLLIK	A			D:\Chandra\Nea Total iTRAQ\R2-combine\10.pkl (query 420)	115/114	0.668	116/114	4.841	117/114	4.496	114	289.894	115	227.231	116	1100.3	117	919.296	Quantitation summary for protein	115/114	0.544	5	[3.021]		116/114	23.519
89	isotig07432_256-561_Rev		36	12625	1	0	1	0	15.7	13438	1	1	1	614.677	1841.01	3	1840.99	0.0165	1	36.02	0.065	-	TLSVYIFLDGGGRGSR	V			D:\Chandra\Nea Total iTRAQ\R2-combine\1.pkl (query 835)	115/114	0.486	116/114	0.935	117/114	1.417	114	31.5756	115	18.0298	116	23.1362	117	31.5621	Quantitation summary for protein	115/114	0.486	1	[1.000]		116/114	0.935
90	GGB57GC01CH2NQ_1_Rev		36	4931	3	1	1	1	33.3	13857	1	1	1	637.36	1909.06	3	1909.06	-0.0007	0	22.79	1.3	-	CYINIINIIMIPR	C	iTRAQ4plex (Y)	0.0200000000000.0	D:\Chandra\Nea Total iTRAQ\R2-combine\1.pkl (query 1267)	115/114	---	116/114	---	117/114	---	114		115		116		117
90	GGB57GC01CH2NQ_1_Rev		36	4931	3	1	1	1	33.3	13858	1	1	1	637.365	1909.07	3	1909.06	0.0131	0	23.87	0.91	-	CYINIINIIMIPR	C	iTRAQ4plex (Y)	0.0200000000000.0	D:\Chandra\Nea Total iTRAQ\R2-combine\2.pkl (query 469)	115/114	---	116/114	---	117/114	---	114		115		116		117
90	GGB57GC01CH2NQ_1_Rev		36	4931	3	1	1	1	33.3	13862	1	1	1	637.377	1909.11	3	1909.06	0.0494	0	35.57	0.043	-	CYINIINIIMIPR	C	iTRAQ4plex (Y)	0.0200000000000.0	D:\Chandra\Nea Total iTRAQ\R2-combine\3.pkl (query 1118)	115/114	---	116/114	---	117/114	---	114		115		116		117		Quantitation summary for protein	115/114	---	0	---		116/114	---
91	GF03LTE04H7JA3_3		35	10389	1	0	1	0	13.6	11068	1	1	1	513.629	1537.86	3	1537.83	0.0293	1	35.37	0.076	R	IDFDKDGAITR	K			D:\Chandra\Nea Total iTRAQ\R2-combine\4.pkl (query 1465)	115/114	1.312	116/114	0.74	117/114	0.787	114	145.864	115	224.785	116	84.6077	117	80.9422	Quantitation summary for protein	115/114	1.312	1	[1.000]		116/114	0.74
92	GH8N3EB02FV1AH_8_Rev		35	6332	2	2	1	1	18.8	8317	1	1	1	643.444	1284.87	2	1284.9	-0.0248	0	35.31	0.006	-	SLVIVLILK	G			D:\Chandra\Nea Total iTRAQ\R2-combine\7.pkl (query 1671)	115/114	2.1	116/114	16.149	117/114	14.713	114	17.4262	115	42.9751	116	220.644	117	180.845
92	GH8N3EB02FV1AH_8_Rev		35	6332	2	2	1	1	18.8	8318	1	1	1	643.453	1284.89	2	1284.9	-0.0066	0	32.12	0.0097	-	SLVIVLILK	G			D:\Chandra\Nea Total iTRAQ\R2-combine\5.pkl (query 1144)	115/114	0.795	116/114	3.568	117/114	3.899	114	94.8103	115	88.5322	116	265.198	117	260.721	Quantitation summary for protein	115/114	0.998	2	1.643		116/114	5.521
93	GF03LTE04IOA7G_4		35	8166	2	1	1	1	9.7	2439	1	0	1	466.814	931.613	2	931.631	-0.0175	0	35.1	0.061	K	GLITLK	T			D:\Chandra\Nea Total iTRAQ\R2-combine\2.pkl (query 217)	115/114	0.968	116/114	0.264	117/114	0.281	114	8193.99	115	9312.26	116	1696.97	117	1626.82
93	GF03LTE04IOA7G_4		35	8166	2	1	1	1	9.7	2441	1	0	1	466.818	931.621	2	931.631	-0.0099	0	34.97	0.057	K	GLITLK	T			D:\Chandra\Nea Total iTRAQ\R2-combine\3.pkl (query 274)	115/114	---	116/114	---	117/114	---	114		115		116		117		Quantitation summary for protein	115/114	0.968	1	[1.000]		116/114	0.264
94	GGB57GC02DF1LN_1_Rev		35	4338	2	1	1	1	20	2439	1	0	1	466.814	931.613	2	931.631	-0.0175	0	35.1	0.061	K	GLLTLK	L			D:\Chandra\Nea Total iTRAQ\R2-combine\2.pkl (query 217)	115/114	0.968	116/114	0.264	117/114	0.281	114	8193.99	115	9312.26	116	1696.97	117	1626.82
94	GGB57GC02DF1LN_1_Rev		35	4338	2	1	1	1	20	2441	1	0	1	466.818	931.621	2	931.631	-0.0099	0	34.97	0.057	K	GLLTLK	L			D:\Chandra\Nea Total iTRAQ\R2-combine\3.pkl (query 274)	115/114	---	116/114	---	117/114	---	114		115		116		117		Quantitation summary for protein	115/114	0.968	1	[1.000]		116/114	0.264
95	GG7OGXE02DB8YF_3_Rev		34	18384	1	1	1	1	4	3048	1	1	1	472.825	943.635	2	943.631	0.0037	0	34.33	0.014	K	LPLVSK	E			D:\Chandra\Nea Total iTRAQ\R2-combine\10.pkl (query 314)	115/114	0.883	116/114	1.98	117/114	1.593	114	1441.04	115	1493.84	116	2236.64	117	1618.75	Quantitation summary for protein	115/114	0.883	1	[1.000]		116/114	1.98
96	GH8N3EB02I61QS_7		34	11484	1	1	1	1	6.7	3048	1	0	1	472.825	943.635	2	943.631	0.0037	0	34.33	0.014	-	IPLVSK	X			D:\Chandra\Nea Total iTRAQ\R2-combine\10.pkl (query 314)	115/114	0.883	116/114	1.98	117/114	1.593	114	1441.04	115	1493.84	116	2236.64	117	1618.75	Quantitation summary for protein	115/114	0.883	1	[1.000]		116/114	1.98
97	GF03LTE04JQ0JU_10_Rev		34	22341	4	0	1	0	5.6	9628	1	1	1	702.887	1403.76	2	1403.78	-0.0157	0	34.31	0.094	R	LEINEEELK	K			D:\Chandra\Nea Total iTRAQ\R2-combine\2.pkl (query 253)	115/114	0.997	116/114	0.731	117/114	0.869	114	3310.28	115	3873.57	116	1897.85	117	2027.89
97	GF03LTE04JQ0JU_10_Rev		34	22341	4	0	1	0	5.6	9629	1	1	1	702.893	1403.77	2	1403.78	-0.0029	0	33.99	0.11	R	LEINEEELK	K			D:\Chandra\Nea Total iTRAQ\R2-combine\1.pkl (query 220)	115/114	---	116/114	---	117/114	---	114		115		116		117
97	GF03LTE04JQ0JU_10_Rev		34	22341	4	0	1	0	5.6	9630	1	1	1	702.895	1403.78	2	1403.78	-0.0001	0	34.21	0.1	R	LEINEEELK	K			D:\Chandra\Nea Total iTRAQ\R2-combine\3.pkl (query 893)	115/114	0.972	116/114	0.845	117/114	0.795	114	6543.69	115	7467.31	116	4336.05	117	3668.58
97	GF03LTE04JQ0JU_10_Rev		34	22341	4	0	1	0	5.6	9632	1	0	1	702.913	1403.81	2	1403.78	0.0367	0	33.19	0.12	R	LEINEEELK	K			D:\Chandra\Nea Total iTRAQ\R2-combine\4.pkl (query 327)	115/114	---	116/114	---	117/114	---	114		115		116		117		Quantitation summary for protein	115/114	0.98	2	1.013		116/114	0.807
[truncated: 8 more columns]

## Sheet: R1
prot_acc	prot_desc	prot_score	prot_mass	prot_matches	prot_matches_sig	prot_sequences	prot_sequences_sig	prot_cover	115/114				116/114				117/114
isotig17354_634-2		553	24763	48	40	9	9	45.5	1.135	45	[1.100]		0.719	44	[1.147]		0.683	45	[1.171]
isotig18618_165-614		455	18060	37	30	7	5	47.7	1.033	30	1.142		1.276	29	1.168	*	1.226	30	1.176
GGB57GC01ANOKZ_2		366	19166	17	10	8	5	38	0.975	14	1.032	*	0.936	14	1.096	*	1.01	14	1.121
GGB57GC02D0817_10		316	20590	20	19	4	4	31.1	1.067	18	1.075	*	0.804	18	1.1	*	0.802	18	1.095
GF03LTE04JW52D_8		277	16612	25	18	5	3	33.3	1.022	19	1.191		1.232	19	[1.264]		1.239	19	[1.241]
isotig02084_1424-69		269	53547	8	5	6	4	16.4	1.032	7	1.185		1.29	7	1.309		1.34	7	1.226
isotig13361_1568-210		266	53549	9	6	6	5	15.5	1.026	8	1.156		1.317	8	1.209		1.364	8	1.186
contig01907_1377-25		252	53390	8	5	6	4	16	1.004	6	1.093		1.309	6	1.359		1.368	6	1.243
isotig05207_82-1074		176	38938	6	3	4	3	14.8	1.032	5	1.231		1.387	5	1.439		1.433	5	1.311
GG7OGXE02D8WLX_13		171	21029	15	8	4	3	18.5	0.974	12	1.028	*	1.078	12	1.049	*	1.115	12	[1.078]
contig03461_210-599		160	17128	9	3	4	2	26.2	1.134	7	1.143		0.613	7	1.078	*	0.588	7	1.086
isotig08714_1743-532		160	51676	16	15	2	2	7.2	1.068	16	1.07		0.795	16	1.12	*	0.817	15	1.12
GG7OGXE02EAQVW_3		154	7550	10	9	3	3	46.3	0.875	9	1.053	*	0.783	9	1.416	*	0.74	9	1.421
GGB57GC02EB6GL_9		153	19011	6	2	4	2	26.4	1.034	4	1.199		1.395	4	1.205		1.44	4	1.246
isotig15406_817-2		147	31735	6	2	4	2	15.1	1.034	4	1.199		1.395	4	1.205		1.44	4	1.246
GH8N3EB01B0MWE_5		140	15185	25	18	3	3	26.2	1.149	24	1.115	*	0.89	24	1.073	*	0.84	24	[1.078]
isotig00463_289-948		135	25149	5	2	3	2	16.9	1.553	5	1.577	*	0.992	5	1.516		0.964	5	1.768
GF03LTE04JAQDB_8		131	15723	5	2	4	2	21.2	0.984	4	1.091		1.481	4	1.273		1.52	4	1.21
GF03LTE04IF8R7_6		129	19546	4	4	2	2	17.5	0.914	4	1.128		1.29	4	[1.193]		1.561	4	[1.078]
isotig13222_107-823		120	32177	22	11	3	2	10.9	1.013	15	1.053	*	0.915	15	1.065		0.958	15	1.076
isotig13132_2861-1356		117	63641	12	7	2	1	4.8	1.113	8	1.125		0.854	7	1.167	*	0.914	7	1.118
isotig06307_777-1		114	31927	6	3	3	2	13.9	1.069	5	1.19		0.826	5	1.197	*	0.923	5	1.178
GG7OGXE02C5346_4		112	20787	6	1	3	1	11.6	0.918	2	1.114		0.988	2	1.04		0.826	2	1.204
isotig02168_2034-367		112	64871	3	2	3	2	4.5	1.196	2	1.351		1.145	2	1.005	*	1.268	2	1.017
contig03946_77-820		107	30079	2	1	2	1	8.5	1.017	2	1.032		1.238	2	1.08		1.325	2	1.03
GH8N3EB02FHJER_9		102	16215	9	2	3	1	12.6	1.102	5	1.261		0.961	5	1.347		0.922	5	1.612
isotig03241_2404-1637		99	31579	2	2	2	2	6.3	1.176	2	1.255		0.664	2	1.456		0.675	2	1.567
isotig07876_55-1392		96	52554	3	1	3	1	10.1	0.936	3	1.114		1.468	3	1.253		1.545	3	1.276
isotig02557_341-1315		93	40306	8	5	2	1	8.6	1.141	7	1.094	*	0.771	7	1.172		0.805	7	1.145
GG7OGXE02E2EZ5_9		83	15305	6	5	2	1	17.2	0.998	6	1.025		1.156	6	1.08	*	1.21	6	1.088
GH8N3EB02HBFEJ_8		81	11794	3	1	2	1	26.3	1.4	3	1.272		0.976	3	1.538		0.993	3	2.059
GG7OGXE02D8MXA_6		80	13532	9	1	2	1	24	1.249	1	[1.000]		1.092	1	[1.000]		1.36	1	[1.000]
GF03LTE04I69OB_6		79	18096	4	1	3	1	14.3	0.903	2	1.001	*	1.086	2	1.018		1.145	2	1.017
GG7OGXE02D2MLY_3		78	20100	4	1	2	1	10.1	1.12	4	1.142		0.793	3	1.089	*	1.018	4	1.312
GF03LTE04JAJLA_8		78	20593	3	3	1	1	10.1	1.153	3	1.051	*	1.148	3	1.02	*	1.114	3	1.105
GG7OGXE02D5NOV_5		76	19395	4	4	1	1	6.4	0.963	4	1.029		0.618	3	1.065	*	0.688	4	1.204
GH8N3EB01EFZQT_5		74	20759	4	1	2	1	15.2	1.074	2	1.041		0.954	2	1.114		0.939	2	1.108
GF03LTE04J3S5A_4		73	16615	2	2	1	1	9	1.084	2	1.154		0.751	2	1.26		0.857	2	1.075
GG7OGXE02EB79I_3		72	15485	2	2	1	1	7.9	0.686	2	1.08		0.943	2	1.068		1.048	2	1.059
isotig22160_401-27		69	15328	1	1	1	1	18.5	---	0	---		0.27	1	[1.000]		---	0	---
GF03LTE04I1Q15_12		66	22519	3	1	2	1	14	1	3	1.071		1.081	3	1.218		1.138	3	1.155
GG7OGXE02DUM8N_3		66	9922	5	4	1	1	13.7	0.889	5	1.026	*	0.785	5	1.013	*	0.825	5	1.047
GH8N3EB01B6T94_5		64	18738	6	1	2	1	10.5	1.109	2	1.001	*	0.912	2	1.019		1.032	2	1.017
isotig00701_947-495		63	18415	4	3	1	1	6.7	0.946	4	1.081	*	0.897	4	1.193		1.011	4	1.218
GF03LTE04IGGQP_4		61	19198	1	1	1	1	8.2	1.485	1	[1.000]		0.677	1	[1.000]		0.362	1	[1.000]
GGB57GC02DLEVO_4		58	12459	3	3	1	1	9.9	1.11	3	1.046		0.704	3	1.063	*	0.652	3	[1.016]
GG7OGXE02DQVH5_2		57	15349	5	0	2	0	13	---	0	---		---	0	---		---	0	---
GH8N3EB01BZU74_3		55	6880	3	0	2	0	15.1	---	0	---		---	0	---		---	0	---
GH8N3EB01EK4CU_7		54	13844	6	0	2	0	7.9	---	0	---		---	0	---		---	0	---
GF03LTE04ICYEJ_4		54	14560	1	1	1	1	9.1	1.142	1	[1.000]		1.557	1	[1.000]		1.851	1	[1.000]
GH8N3EB02FH8LR_4		54	16847	1	1	1	1	7.9	0.695	1	[1.000]		1.25	1	[1.000]		1.363	1	[1.000]
isotig13466_61-675		54	25585	1	1	1	1	5.4	0.695	1	[1.000]		1.25	1	[1.000]		1.363	1	[1.000]
GG7OGXE02C8BRK_3		51	15605	7	0	2	0	11.2	---	0	---		---	0	---		---	0	---
isotig04410_268-681		48	17577	7	6	1	1	6.5	1.458	6	1.015	*	0.725	6	1.026	*	0.667	6	1.034
GH8N3EB02JDZSK_10		47	9322	1	1	1	1	15.1	0.844	1	[1.000]		1.186	1	[1.000]		1.418	1	[1.000]
isotig13580_74-793		47	29215	1	1	1	1	4.6	0.844	1	[1.000]		1.186	1	[1.000]		1.418	1	[1.000]
GG7OGXE02C6AMQ_9		47	20393	1	1	1	1	4.8	0.875	1	[1.000]		1.596	1	[1.000]		1.805	1	[1.000]
isotig14100_903-1		45	37285	6	6	1	1	2.7	0.995	6	1.013		0.829	6	1.057	*	0.914	5	1.018
isotig09026_1157-525		45	27235	2	2	1	1	3.8	0.961	2	1.003	*	1.304	2	1.192		1.404	2	1.17

## Sheet: R2
prot_acc	prot_desc	prot_score	prot_mass	prot_matches	prot_matches_sig	prot_sequences	prot_sequences_sig	prot_cover	115/114				116/114				117/114
isotig17354_634-2		578	24763	52	44	9	9	45.5	1.155	48	[1.069]		0.773	47	1.098	*	0.698	48	[1.120]
isotig18618_165-614		433	18060	44	32	6	5	47.7	0.972	38	[1.120]		1.154	38	[1.196]		1.132	36	1.145	*
GGB57GC02D0817_10		357	20590	22	20	5	5	31.1	0.989	21	[1.093]		0.839	21	1.153	*	0.897	21	1.127
isotig13361_1568-210		348	53549	12	9	7	6	17	0.996	12	1.089	*	1.457	12	1.121	*	1.445	12	1.144	*
contig01907_1377-25		339	53390	11	8	7	5	17.6	0.986	10	[1.208]		1.485	9	1.113	*	1.479	10	1.129	*
GGB57GC01ANOKZ_2		338	19166	19	13	7	5	38	0.958	18	1.028	*	0.786	17	1.046	*	0.773	17	1.055	*
isotig02084_1424-69		324	53547	11	7	7	5	18	0.995	10	[1.208]		1.456	10	1.206	*	1.448	10	1.17	*
GF03LTE04IF8R7_6		231	19546	5	4	3	3	24	0.979	3	1.042		1.326	4	1.069	*	1.31	4	1.166
isotig05207_82-1074		228	38938	7	5	4	4	14.8	1.013	6	1.132	*	1.55	7	1.283		1.548	7	1.191	*
GF03LTE04JW52D_8		227	16612	27	20	4	3	33.3	0.981	24	[1.131]		1.007	24	[1.265]		0.972	22	1.16	*
GGB57GC02EB6GL_9		190	19011	7	4	4	3	26.4	1.013	6	1.132	*	1.552	6	1.178	*	1.548	6	1.208	*
isotig13132_2861-1356		184	63641	13	7	4	2	6.8	0.968	8	1.086	*	0.712	8	1.308	*	0.842	8	1.232
GG7OGXE02D8WLX_13		169	21029	14	9	4	3	18.5	0.997	12	1.021	*	1.117	12	1.061	*	1.14	12	1.088	*
isotig08714_1743-532		164	51676	17	17	2	2	7.2	1.029	17	[1.061]		0.871	17	1.085	*	0.871	17	1.085	*
GG7OGXE02EAQVW_3		163	7550	8	8	3	3	46.3	0.941	7	1.057	*	0.739	7	1.302	*	0.711	8	1.391	*
GH8N3EB01B0MWE_5		147	15185	26	20	3	3	26.2	1.192	24	[1.086]		0.993	24	[1.073]		0.891	24	[1.079]
GF03LTE04JAQDB_8		143	15723	5	4	3	3	21.2	0.992	5	1.115		1.605	5	1.115	*	1.598	5	1.081	*
isotig06307_777-1		141	31927	6	6	3	3	13.9	1.132	6	1.084		0.829	6	1.087	*	0.919	6	1.165	*
GGB57GC02C7FCD_11		126	18126	6	2	3	2	20.9	1.006	6	1.151		1.556	6	1.259		1.563	6	1.404	*
isotig13222_107-823		116	32177	21	10	3	2	10.9	1.005	18	1.058	*	0.969	18	1.044	*	0.972	18	1.066	*
isotig02557_341-1315		116	40306	9	8	2	2	8.6	1.199	9	1.086	*	0.853	9	1.091	*	0.834	9	1.106	*
GG7OGXE02C5346_4		108	20787	7	1	3	1	11.6	0.98	1	[1.000]		0.952	1	[1.000]		0.913	1	[1.000]
isotig00675_4411-2693		101	68228	4	2	2	2	3.8	0.885	2	1.242		0.974	2	1.555		1	2	1.719
GG7OGXE02E2EZ5_9		99	15305	6	6	2	2	17.2	0.949	6	[1.058]		1.13	6	[1.060]		1.187	6	1.028	*
GH8N3EB02HBFEJ_8		97	11794	5	2	2	2	26.3	1.23	4	1.11	*	1.073	4	[1.417]		1.063	4	1.549
contig03461_210-599		95	17128	9	4	2	2	20.8	1.214	9	1.141		0.601	9	1.084	*	0.569	9	1.115	*
GG7OGXE02DTNRS_3		88	18051	3	1	3	1	24.4	1.094	2	1.053		1.553	2	1.521		1.503	2	1.596
GF03LTE04JIKEM_4		88	18880	2	1	2	1	18.2	0.603	2	1.425		0.771	2	1.141		0.861	2	1.214
isotig02168_2034-367		86	64871	2	1	2	1	2.5	1.234	1	[1.000]		1.311	1	[1.000]		1.299	1	[1.000]
GF03LTE04I1Q15_12		83	22519	3	1	2	1	14	1.017	3	1.037		0.948	3	1.072		0.955	3	1.095
GH8N3EB01B6T94_5		82	18738	7	1	2	1	10.5	1.028	1	[1.000]		0.95	1	[1.000]		0.938	1	[1.000]
isotig00463_289-948		82	25149	5	2	2	2	11	1.699	5	1.385		1.147	5	1.198		1.058	5	1.394
GF03LTE04I69OB_6		78	18096	6	0	3	0	14.3	0.906	1	[1.000]		1.155	1	[1.000]		1.194	1	[1.000]
GG7OGXE02DBA03_4		77	18218	6	2	2	1	11.8	0.993	2	1.039		0.949	2	1.133		0.816	2	1.106
GH8N3EB01EFZQT_5		77	20759	3	1	2	1	15.2	0.99	2	1.048		0.936	2	1.091		0.908	2	1.03
GH8N3EB02FHJER_9		74	16215	5	4	2	1	7.9	1.151	4	1.304		0.698	4	1.362		0.705	4	1.514
GG7OGXE02EB79I_3		74	15485	2	2	1	1	7.9	0.624	2	1.011	*	0.936	2	1.004	*	1.048	2	1.193
isotig07876_55-1392		74	52554	3	0	3	0	9.2	1.056	2	1.207		0.967	2	1.224		1.234	2	1.43
GG7OGXE02D5NOV_5		73	19395	4	4	1	1	6.4	0.992	4	1.01		0.747	4	1.051	*	0.728	4	1.039	*
GG7OGXE02D8MXA_6		73	13532	11	1	2	1	24	0.941	1	[1.000]		1.337	1	[1.000]		0.972	1	[1.000]
GH8N3EB01BZU74_3		71	6880	3	0	3	0	15.1	---	0	---		---	0	---		---	0	---
GF03LTE04JAJLA_8		71	20593	5	4	1	1	10.1	1.059	5	1.042		1.158	5	1.099	*	1.179	5	[1.048]
GF03LTE04H68DG_5		68	14073	3	1	2	1	16.7	1.445	3	1.023	*	1.034	3	1.15		0.893	3	1.157
GG7OGXE02DUM8N_3		66	9922	8	7	1	1	13.7	0.839	7	1.044	*	0.775	7	1.055	*	0.768	7	1.062	*
isotig22160_401-27		64	15328	2	2	1	1	18.5	0.361	1	[1.000]		---	0	---		---	0	---
GH8N3EB02JDZSK_10		62	9322	1	1	1	1	15.1	0.875	1	[1.000]		1.346	1	[1.000]		1.311	1	[1.000]
isotig13580_74-793		62	29215	1	1	1	1	4.6	0.875	1	[1.000]		1.346	1	[1.000]		1.311	1	[1.000]
GGB57GC02DLEVO_4		61	12459	4	4	1	1	9.9	1.177	4	1.023	*	0.668	4	1.046	*	0.643	3	1.011	*
isotig00701_947-495		61	18415	3	2	1	1	6.7	0.894	3	1.064		1.368	3	1.032	*	1.454	3	1.067	*
GG7OGXE02DQVH5_2		61	15349	6	0	2	0	13	---	0	---		---	0	---		---	0	---
GF03LTE04H7QYV_10		57	12612	1	1	1	1	10.7	0.963	1	[1.000]		1.479	1	[1.000]		1.274	1	[1.000]
GG7OGXE02C8BRK_3		55	15605	9	0	2	0	11.2	---	0	---		---	0	---		---	0	---
GF03LTE04ICYEJ_4		55	14560	1	1	1	1	9.1	0.995	1	[1.000]		1.601	1	[1.000]		1.718	1	[1.000]
isotig00636_99-857		54	32494	1	1	1	1	3.2	1.257	1	[1.000]		0.556	1	[1.000]		0.553	1	[1.000]
GF03LTE04IUALO_11		54	20131	2	2	1	1	12.4	2.794	2	1.09	*	0.701	2	1.034	*	0.712	2	1.101
isotig18835_582-178		52	16790	2	0	2	0	23.1	1.056	2	1.207		0.967	2	1.224		1.234	2	1.43
GGB57GC02EMA0B_12		51	17729	2	0	2	0	11.5	1.064	1	[1.000]		2.393	1	[1.000]		2.539	1	[1.000]
GG7OGXE02D2MLY_3		49	20100	4	3	1	1	9.4	1.232	4	1.204		0.863	4	1.115		0.825	4	1.156
isotig14100_903-1		47	37285	5	5	1	1	2.7	1.02	5	1.069		0.884	5	1.034	*	0.889	5	1.016	*
GH8N3EB01EK4CU_7		47	13844	5	0	2	0	7.9	---	0	---		---	0	---		---	0	---
isotig04410_268-681		47	17577	5	5	1	1	6.5	1.472	5	1.017	*	0.731	5	1.051	*	0.661	5	1.037	*
isotig03537_536-96		46	19083	1	1	1	1	6.8	1.649	1	[1.000]		1.572	1	[1.000]		1.501	1	[1.000]

## Sheet: Combine
prot_acc	prot_score	prot_mass	prot_matches_sig	prot_sequences	prot_sequences_sig	prot_cover	115/114	116/114	117/114	prot_score	prot_matches_sig	prot_cover	115/114	116/114	117/114	prot_score	prot_matches_sig	prot_cover		R1_115/114		R1_115/114	R1_116/114	R1_117/114	R1_116/114	R1_117/114	t-test	Rank	Benjamini	Fold Change
GF03LTE04JAQDB_8	131	15723	2	4	2	21.2	0.984	1.481	1.52	143	4	21.2	0.992	1.605	1.598	137	4	21.2	0	-0.0232698	0	-0.011588	0.566572	0.604071	0.682573	0.676267	5.36985e-07	1	2.41643e-05	1.56036
isotig13361_1568-210	266	53549	6	6	5	15.5	1.026	1.317	1.364	348	9	17	0.996	1.457	1.445	307	9	16.25	0	0.0370307	0	-0.00578235	0.397255	0.447844	0.543001	0.531069	1.22977e-05	4	0.000138349	1.38812
isotig05207_82-1074	176	38938	3	4	3	14.8	1.032	1.387	1.433	228	5	14.8	1.013	1.55	1.548	202	5	14.8	0	0.045443	0	0.0186342	0.471968	0.519039	0.632268	0.630405	1.21916e-05	3	0.000182874	1.46304
contig03461_210-599	160	17128	3	4	2	26.2	1.134	0.613	0.588	95	4	20.8	1.214	0.601	0.569	127.5	4	23.5	0	0.181421	0	0.279768	-0.706041	-0.766112	-0.734563	-0.813499	2.14876e-05	5	0.000193388	0.545308
GGB57GC02EB6GL_9	153	19011	2	4	2	26.4	1.034	1.395	1.44	190	4	26.4	1.013	1.552	1.548	171.5	4	26.4	0	0.0482362	0	0.0186342	0.480265	0.526069	0.634129	0.630405	9.21394e-06	2	0.000207314	1.46652
contig01907_1377-25	252	53390	5	6	4	16	1.004	1.309	1.368	339	8	17.6	0.986	1.485	1.479	295.5	8	16.8	0	0.00575927	0	-0.0203404	0.388465	0.452068	0.570463	0.564622	3.19008e-05	6	0.000239256	1.41378
isotig02084_1424-69	269	53547	5	6	4	16.4	1.032	1.29	1.34	324	7	18	0.995	1.456	1.448	296.5	7	17.2	0	0.045443	0	-0.00723157	0.367371	0.422233	0.54201	0.534062	5.00903e-05	8	0.000281758	1.37422
GGB57GC02DLEVO_4	58	12459	3	1	1	9.9	1.11	0.704	0.652	61	4	9.9	1.177	0.668	0.643	59.5	4	9.9	0	0.15056	0	0.235114	-0.506353	-0.617056	-0.58208	-0.637109	4.39738e-05	7	0.000282689	0.622113
GF03LTE04ICYEJ_4	54	14560	1	1	1	9.1	1.142	1.557	1.851	55	1	9.1	0.995	1.601	1.718	54.5	1	9.1	0	0.191563	0	-0.00723157	0.638769	0.888305	0.678973	0.78073	7.90102e-05	9	0.000395051	1.62606
GG7OGXE02D8WLX_13	171	21029	8	4	3	18.5	0.974	1.078	1.115	169	9	18.5	0.997	1.117	1.14	170	9	18.5	0	-0.0380063	0	-0.00433459	0.108357	0.157044	0.159629	0.189034	0.000135618	11	0.000554802	1.12062
isotig17354_634-2	553	24763	40	9	9	45.5	1.135	0.719	0.683	578	44	45.5	1.155	0.773	0.698	565.5	44	45.5	0	0.182692	0	0.207893	-0.475936	-0.550043	-0.37146	-0.518701	0.000155796	12	0.000584234	0.669697
GG7OGXE02D5NOV_5	76	19395	4	1	1	6.4	0.963	0.618	0.688	73	4	6.4	0.992	0.747	0.728	74.5	4	6.4	0	-0.0543923	0	-0.011588	-0.694321	-0.53952	-0.42082	-0.45799	0.000171778	13	0.000594617	0.703161
GG7OGXE02E2EZ5_9	83	15305	5	2	1	17.2	0.998	1.156	1.21	99	6	17.2	0.949	1.13	1.187	91	6	17.2	0	-0.00288828	0	-0.07552	0.209141	0.275007	0.176323	0.24732	0.000132731	10	0.000597288	1.18647
isotig08714_1743-532	160	51676	15	2	2	7.2	1.068	0.795	0.817	164	17	7.2	1.029	0.871	0.871	162	17	7.2	0	0.0949116	0	0.041243	-0.330973	-0.291592	-0.199255	-0.199255	0.000364619	14	0.00117199	0.818648
GF03LTE04IF8R7_6	129	19546	4	2	2	17.5	0.914	1.29	1.561	231	4	24	0.979	1.326	1.31	180	4	20.75	0	-0.129734	0	-0.0306192	0.367371	0.642471	0.407081	0.389567	0.000452883	15	0.00135865	1.40945
GG7OGXE02EAQVW_3	154	7550	9	3	3	46.3	0.875	0.783	0.74	163	8	46.3	0.941	0.739	0.711	158.5	9	46.3	0	-0.192645	0	-0.0877334	-0.352916	-0.434403	-0.436354	-0.492079	0.0005614	16	0.00157894	0.779088
GGB57GC02D0817_10	316	20590	19	4	4	31.1	1.067	0.804	0.802	357	20	31.1	0.989	0.839	0.897	336.5	20	31.1	0	0.0935602	0	-0.0159576	-0.314733	-0.318326	-0.253257	-0.15682	0.000818762	18	0.0020469	0.823964
isotig14100_903-1	45	37285	6	1	1	2.7	0.995	0.829	0.914	47	5	2.7	1.02	0.884	0.889	46	6	2.7	0	-0.00723157	0	0.0285692	-0.270556	-0.129734	-0.177882	-0.169745	0.00078409	17	0.00207553	0.875716
isotig13580_74-793	47	29215	1	1	1	4.6	0.844	1.186	1.418	62	1	4.6	0.875	1.346	1.311	54.5	1	4.6	0	-0.244685	0	-0.192645	0.246104	0.503858	0.428678	0.390668	0.000977419	20	0.00219919	1.41463
isotig18618_165-614	455	18060	30	7	5	47.7	1.033	1.276	1.226	433	32	47.7	0.972	1.154	1.132	444	32	47.7	0	0.0468403	0	-0.0409718	0.351628	0.293959	0.206643	0.178874	0.00107464	21	0.00230281	1.19551
GH8N3EB02JDZSK_10	47	9322	1	1	1	15.1	0.844	1.186	1.418	62	1	15.1	0.875	1.346	1.311	54.5	1	15.1	0	-0.244685	0	-0.192645	0.246104	0.503858	0.428678	0.390668	0.000977419	19	0.00231494	1.41463
isotig02557_341-1315	93	40306	5	2	1	8.6	1.141	0.771	0.805	116	8	8.6	1.199	0.853	0.834	104.5	8	8.6	0	0.190299	0	0.261832	-0.375197	-0.312939	-0.229382	-0.261881	0.00150445	22	0.00307728	0.751843
GF03LTE04I69OB_6	79	18096	1	3	1	14.3	0.903	1.086	1.145	78	0	14.3	0.906	1.155	1.194	78.5	1	14.3	0	-0.147202	0	-0.142417	0.119024	0.195348	0.207893	0.255803	0.00185727	23	0.00363379	1.20242
isotig04410_268-681	48	17577	6	1	1	6.5	1.458	0.725	0.667	47	5	6.5	1.472	0.731	0.661	47.5	6	6.5	0	0.543991	0	0.557778	-0.463947	-0.584241	-0.452057	-0.597278	0.00274503	24	0.00514694	0.564706
isotig06307_777-1	114	31927	3	3	2	13.9	1.069	0.826	0.923	141	6	13.9	1.132	0.829	0.919	127.5	6	13.9	0	0.0962619	0	0.178874	-0.275786	-0.115597	-0.270556	-0.121863	0.00528891	25	0.00952003	0.832421
GH8N3EB01EFZQT_5	74	20759	1	2	1	15.2	1.074	0.954	0.939	77	1	15.2	0.99	0.936	0.908	75.5	1	15.2	0	0.102994	0	-0.0144996	-0.0679388	-0.0908029	-0.0954196	-0.139236	0.00809663	26	0.0140134	0.919537
isotig13222_107-823	120	32177	11	3	2	10.9	1.013	0.915	0.958	116	10	10.9	1.005	0.969	0.972	118	11	10.9	0	0.0186342	0	0.0071955	-0.128156	-0.0619024	-0.0454314	-0.0409718	0.0106102	27	0.0176837	0.949228
GG7OGXE02DUM8N_3	66	9922	4	1	1	13.7	0.889	0.785	0.825	66	7	13.7	0.839	0.775	0.768	66	7	13.7	0	-0.169745	0	-0.253257	-0.349235	-0.277534	-0.367732	-0.380822	0.0123669	28	0.0198753	0.845762
isotig13132_2861-1356	117	63641	7	2	1	4.8	1.113	0.854	0.914	184	7	6.8	0.968	0.712	0.842	150.5	7	5.8	0	0.154454	0	-0.046921	-0.227692	-0.129734	-0.490051	-0.248108	0.0143542	29	0.0222738	0.814016
GH8N3EB01B0MWE_5	140	15185	18	3	3	26.2	1.149	0.89	0.84	147	20	26.2	1.192	0.993	0.891	143.5	20	26.2	0	0.200379	0	0.253384	-0.168123	-0.251539	-0.0101344	-0.166503	0.0198179	30	0.0297269	0.832527
GG7OGXE02D2MLY_3	78	20100	1	2	1	10.1	1.12	0.793	1.018	49	3	9.4	1.232	0.863	0.825	63.5	3	9.75	0	0.163499	0	0.301002	-0.334607	0.0257376	-0.212568	-0.277534	0.0259921	31	0.0377305	0.803998
GH8N3EB02FHJER_9	102	16215	2	3	1	12.6	1.102	0.961	0.922	74	4	7.9	1.151	0.698	0.705	88	4	10.25	0	0.140124	0	0.202888	-0.0573917	-0.117161	-0.518701	-0.504305	0.0277229	32	0.0389853	0.772631
GF03LTE04JAJLA_8	78	20593	3	1	1	10.1	1.153	1.148	1.114	71	4	10.1	1.059	1.158	1.179	74.5	4	10.1	0	0.205393	0	0.0827026	0.199123	0.155749	0.211635	0.237564	0.0461088	33	0.0628756	1.09188
isotig07876_55-1392	96	52554	1	3	1	10.1	0.936	1.468	1.545	74	0	9.2	1.056	0.967	1.234	85	1	9.65	0	-0.0954196	0	0.0786098	0.553852	0.627607	-0.0484122	0.303342	0.0594972	34	0.0787463	1.30611
GH8N3EB01B6T94_5	64	18738	1	2	1	10.5	1.109	0.912	1.032	82	1	10.5	1.028	0.95	0.938	73	1	10.5	0	0.149259	0	0.0398403	-0.132894	0.045443	-0.0740006	-0.0923402	0.07765	35	0.0998357	0.926275
isotig02168_2034-367	112	64871	2	3	2	4.5	1.196	1.145	1.268	86	1	2.5	1.234	1.311	1.299	99	2	3.5	0	0.258217	0	0.303342	0.195348	0.342555	0.390668	0.377401	0.0925739	36	0.115717	1.13386
GGB57GC01ANOKZ_2	366	19166	10	8	5	38	0.975	0.936	1.01	338	13	38	0.958	0.786	0.773	352	13	38	0	-0.0365259	0	-0.0619024	-0.0954196	0.0143553	-0.347399	-0.37146	0.117725	37	0.143179	0.891177
isotig00701_947-495	63	18415	3	1	1	6.7	0.946	0.897	1.011	61	2	6.7	0.894	1.368	1.454	62	3	6.7	0	-0.0800879	0	-0.161653	-0.15682	0.015783	0.452068	0.540027	0.164648	39	0.189978	1.23177
GG7OGXE02EB79I_3	72	15485	2	1	1	7.9	0.686	0.943	1.048	74	2	7.9	0.624	0.936	1.048	73	2	7.9	0	-0.54372	0	-0.680382	-0.0846703	0.0676387	-0.0954196	0.0676387	0.161334	38	0.191054	1.20091
GF03LTE04JW52D_8	277	16612	18	5	3	33.3	1.022	1.232	1.239	227	20	33.3	0.981	1.007	0.972	252	20	33.3	0	0.0313952	0	-0.027675	0.301002	0.309176	0.0100637	-0.0409718	0.176367	40	0.198413	1.11167
isotig00463_289-948	135	25149	2	3	2	16.9	1.553	0.992	0.964	82	2	11	1.699	1.147	1.058	108.5	2	13.95	0	0.635058	0	0.764686	-0.011588	-0.0528949	0.197865	0.0813396	0.210315	41	0.230834	0.79227
GG7OGXE02C5346_4	112	20787	1	3	1	11.6	0.918	0.988	0.826	108	1	11.6	0.98	0.952	0.913	110	1	11.6	0	-0.123434	0	-0.0291463	-0.0174171	-0.275786	-0.0709665	-0.131313	0.222076	42	0.237938	0.943817
GH8N3EB02HBFEJ_8	81	11794	1	2	1	26.3	1.4	0.976	0.993	97	2	26.3	1.23	1.073	1.063	89	2	26.3	0	0.485427	0	0.298658	-0.0350469	-0.0101344	0.10165	0.0881416	0.245718	43	0.257147	0.886609
GG7OGXE02D8MXA_6	80	13532	1	2	1	24	1.249	1.092	1.36	73	1	24	0.941	1.337	0.972	76.5	1	24	0	0.320773	0	-0.0877334	0.126973	0.443607	0.418999	-0.0409718	0.271703	44	0.277879	1.13628
GF03LTE04I1Q15_12	66	22519	1	2	1	14	1	1.081	1.138	83	1	14	1.017	0.948	0.955	74.5	1	14	0	0	0	0.0243197	0.112367	0.186501	-0.077041	-0.0664274	0.636852	45	0.636852	1.02614
